# Supplementary material for: (E)-N′-[(E)-3-(4-Hydr­oxy-3-methoxy­phen­yl)allyl­idene]isonicotinohydrazide
Source: Acta Crystallogr Sect E Struct Rep Online. 2010 Jan 9;66(Pt 2):o291. doi: 10.1107/S1600536810000371 (PMC2979869; doi:10.1107/S1600536810000371)
Supplement: Supplementary file 2 [file e-66-0o291-Isup2.hkl]

# 
# h,k,l, Fc-squared, Fo-squared, sigma(Fo-squared) and status flag 
# 
data_I
_shelx_title ' ihmccm in P2(1)/c (100K)' 
_shelx_refln_list_code          4 
_shelx_F_calc_maximum      179.28 
_exptl_crystal_F_000       624.00 
_reflns_d_resolution_high  0.7072 
 
loop_ 
 _symmetry_equiv_pos_as_xyz 
 'x, y, z' 
 '-x, y+1/2, -z+1/2' 
 '-x, -y, -z' 
 'x, -y-1/2, z-1/2' 
 
_cell_length_a     5.0470 
_cell_length_b    28.9314 
_cell_length_c     9.6446 
_cell_angle_alpha  90.000 
_cell_angle_beta   90.010 
_cell_angle_gamma  90.000 
 
_shelx_F_squared_multiplier     1.000 
 
loop_ 
 _refln_index_h 
 _refln_index_k 
 _refln_index_l 
 _refln_F_squared_calc 
 _refln_F_squared_meas 
 _refln_F_squared_sigma 
 _refln_observed_status 
   1   0   0     2558.05     2436.21     69.68 o 
   2   0   0       52.80       43.22      3.10 o 
   3   0   0       85.12       90.13      5.14 o 
   4   0   0      208.13      220.13      7.16 o 
   5   0   0      130.91      153.71      5.15 o 
   6   0   0      510.01      531.14     11.28 o 
   1   1   0    11685.99    11587.08    208.95 o 
   2   1   0      103.15       99.09      3.08 o 
   3   1   0       17.04        7.68      1.44 o 
   4   1   0        0.36       -1.06      1.06 o 
   5   1   0     1116.71     1153.18     11.07 o 
   6   1   0      168.94      163.96      5.26 o 
   0   2   0      102.98       35.43      1.58 o 
   1   2   0       25.50       42.90      1.16 o 
   2   2   0      699.59      658.14      8.20 o 
   3   2   0      150.97      146.76      3.71 o 
   4   2   0      148.45      131.66      3.31 o 
   5   2   0      953.85      949.83      9.79 o 
   6   2   0      409.77      449.58      8.45 o 
   1   3   0     5942.36     5885.45     34.01 o 
   2   3   0      267.50      302.29      4.58 o 
   3   3   0      464.81      493.92      6.51 o 
   4   3   0       26.44       24.82      1.80 o 
   5   3   0       22.57       31.11      2.19 o 
   6   3   0        0.43        2.89      2.05 o 
   0   4   0       23.64       25.83      0.56 o 
   1   4   0     1847.25     1752.15     10.21 o 
   2   4   0     2344.16     2290.15     15.75 o 
   3   4   0        2.22        2.33      0.91 o 
   4   4   0      135.64      118.63      4.50 o 
   5   4   0      217.27      219.67      4.57 o 
   6   4   0      178.04      160.41      5.54 o 
   1   5   0     1233.77     1338.79      8.64 o 
   2   5   0       11.97       11.39      0.58 o 
   3   5   0     2740.46     2883.99     19.22 o 
   4   5   0      323.68      333.54      5.18 o 
   5   5   0      550.33      575.16      7.94 o 
   6   5   0       17.87       18.13      2.64 o 
   7   5   0        7.11        3.73      5.76 o 
   0   6   0        8.28       11.34      0.50 o 
   1   6   0     1174.84     1113.07      8.03 o 
   2   6   0     2389.96     2487.35     13.98 o 
   3   6   0      498.01      515.04      4.45 o 
   4   6   0      125.12      127.39      2.09 o 
   5   6   0      620.17      637.40      7.92 o 
   6   6   0       27.29       29.92      3.30 o 
   7   6   0       36.90       30.74      5.90 o 
   1   7   0       35.09       25.45      0.58 o 
   2   7   0     2932.36     3251.58     17.33 o 
   3   7   0      389.85      395.17      4.17 o 
   4   7   0      438.85      453.96      4.42 o 
   5   7   0      105.04      108.48      4.64 o 
   6   7   0       53.23       50.29      3.66 o 
   7   7   0       65.82       63.85      8.72 o 
   0   8   0     2190.23     2066.26     11.54 o 
   1   8   0        2.46        2.20      0.40 o 
   2   8   0      301.28      308.33      2.81 o 
   3   8   0      200.38      205.61      2.51 o 
   4   8   0       30.26       34.38      2.00 o 
   5   8   0      118.74      118.14      3.54 o 
   6   8   0       64.43       67.29      3.48 o 
   1   9   0      241.10      274.02      2.05 o 
   2   9   0       24.35       31.67      1.11 o 
   3   9   0      133.68      158.12      2.23 o 
   4   9   0       29.21       24.18      1.70 o 
   5   9   0      108.82      102.74      3.55 o 
   6   9   0       18.32       11.52      1.89 o 
   0  10   0     3227.68     3121.35     17.13 o 
   1  10   0       55.33       50.66      0.93 o 
   2  10   0      507.66      626.12      5.89 o 
   3  10   0      737.75      793.69      6.18 o 
   4  10   0      172.88      148.41      3.56 o 
   5  10   0       17.48       14.29      2.73 o 
   6  10   0        3.87        4.65      1.83 o 
   1  11   0       24.01       17.03      0.67 o 
   2  11   0      731.19      756.26      7.00 o 
   3  11   0       97.30       79.19      2.14 o 
   4  11   0      121.54      103.82      3.28 o 
   5  11   0        0.10        0.70      1.42 o 
   6  11   0      133.50      120.12      4.52 o 
   0  12   0      676.40      665.96      4.82 o 
   1  12   0      692.72      687.20      3.99 o 
   2  12   0      705.45      733.29      5.48 o 
   3  12   0       99.74      109.51      2.58 o 
   4  12   0      384.59      339.25      6.76 o 
   5  12   0       15.27       20.65      2.30 o 
   6  12   0       78.94       83.80      4.68 o 
   1  13   0       15.59       13.69      0.49 o 
   2  13   0       61.28       67.15      1.33 o 
   3  13   0      146.42      161.18      4.07 o 
   4  13   0        0.47        1.74      1.30 o 
   5  13   0       47.17       45.68      3.52 o 
   6  13   0       86.87       83.93      4.94 o 
   0  14   0     2080.20     2172.55     12.82 o 
   1  14   0      332.73      323.01      2.19 o 
   2  14   0       17.08       18.28      0.83 o 
   3  14   0       36.07       31.90      2.08 o 
   4  14   0       51.12       40.89      2.69 o 
   5  14   0       76.97       68.72      3.61 o 
   6  14   0       28.00       29.04      2.73 o 
   1  15   0      182.57      202.25      1.61 o 
   2  15   0       36.12       47.73      1.44 o 
   3  15   0       92.73       88.69      2.31 o 
   4  15   0       21.83       17.03      2.12 o 
   5  15   0       60.32       55.40      4.11 o 
   6  15   0        0.15        4.31      2.33 o 
   0  16   0      120.78      107.17      1.90 o 
   1  16   0       15.54       16.94      0.56 o 
   2  16   0      478.85      448.26      4.39 o 
   3  16   0        6.01        9.24      1.24 o 
   4  16   0       21.35       12.37      1.94 o 
   5  16   0        0.60        2.49      1.86 o 
   6  16   0        0.11        3.23      1.69 o 
   1  17   0       89.42      102.03      1.22 o 
   2  17   0      112.94      118.92      2.22 o 
   3  17   0       17.38       11.45      1.47 o 
   4  17   0        3.33        4.04      1.45 o 
   5  17   0       57.14       53.30      3.51 o 
   6  17   0        7.67       13.45      2.26 o 
   0  18   0      118.12      142.68      2.53 o 
   1  18   0       24.75       20.35      0.78 o 
   2  18   0      170.33      174.20      2.73 o 
   3  18   0       21.31       21.30      1.78 o 
   4  18   0        2.60        3.59      1.36 o 
   5  18   0       28.29       30.80      2.95 o 
   6  18   0       46.81       53.15      3.61 o 
   1  19   0      192.83      225.67      2.19 o 
   2  19   0        1.47        2.00      0.93 o 
   3  19   0      265.27      253.63      4.54 o 
   4  19   0      310.30      290.05      5.46 o 
   5  19   0       87.29       87.99      5.13 o 
   6  19   0      107.05      116.57      5.54 o 
   0  20   0      113.45      100.41      2.27 o 
   1  20   0      303.80      314.72      3.12 o 
   2  20   0        1.20        1.72      0.94 o 
   3  20   0      482.71      448.51      6.03 o 
   4  20   0        0.00        2.31      1.98 o 
   5  20   0      147.12      129.70      5.72 o 
   6  20   0        0.25        2.64      2.23 o 
   1  21   0        6.76       12.90      1.20 o 
   2  21   0       63.35       57.41      2.04 o 
   3  21   0      315.11      301.96      5.62 o 
   4  21   0      683.63      654.74     11.16 o 
   5  21   0      302.16      302.84      7.78 o 
   6  21   0        0.23        2.81      1.86 o 
   0  22   0      618.73      614.87      6.21 o 
   1  22   0     1929.12     1890.81     13.34 o 
   2  22   0      328.87      326.53      4.43 o 
   3  22   0       64.51       64.90      3.22 o 
   4  22   0      401.46      396.36      9.41 o 
   5  22   0        3.83        5.73      2.06 o 
   6  22   0        0.18        1.00      4.82 o 
   1  23   0     1487.89     1466.15     10.61 o 
   2  23   0     1661.10     1619.47     11.78 o 
   3  23   0      115.69      128.61      5.02 o 
   4  23   0       65.88       71.32      4.36 o 
   5  23   0      217.48      231.24      6.73 o 
   0  24   0      623.38      590.57      6.27 o 
   1  24   0      287.00      299.09      4.22 o 
   2  24   0      523.96      500.70      5.60 o 
   3  24   0       30.70       28.23      2.52 o 
   4  24   0       32.54       37.13      3.40 o 
   5  24   0       27.05       25.25      3.71 o 
   1  25   0      605.90      587.29      5.57 o 
   2  25   0      646.07      628.74      6.91 o 
   3  25   0       40.88       41.75      2.97 o 
   4  25   0        6.00        8.21      2.51 o 
   5  25   0       80.38       76.32      4.55 o 
   0  26   0       37.91       44.73      2.55 o 
   1  26   0      292.13      282.70      3.75 o 
   2  26   0       17.68       18.12      1.72 o 
   3  26   0        0.06        1.00      1.59 o 
   4  26   0       26.98       20.29      3.09 o 
   5  26   0       35.89       27.88      3.35 o 
   1  27   0       98.38      105.56      3.82 o 
   2  27   0        2.35        2.43      1.59 o 
   3  27   0        0.07        2.04      1.84 o 
   4  27   0      260.60      264.77      7.72 o 
   5  27   0      110.70      124.08      5.49 o 
   0  28   0      847.93      823.16     25.55 o 
   1  28   0      566.73      563.95      7.04 o 
   2  28   0        1.62       -0.79      1.55 o 
   3  28   0      155.82      150.46      5.37 o 
   4  28   0       24.08       25.07      3.48 o 
   5  28   0      125.41      129.96      5.65 o 
   1  29   0       62.11       70.06      2.86 o 
   2  29   0       47.97       52.66      3.31 o 
   3  29   0      245.81      264.50      7.03 o 
   4  29   0       42.83       39.56      4.07 o 
   5  29   0      104.18       84.25      5.70 o 
   0  30   0      518.39      539.96     14.49 o 
   1  30   0        1.97        3.10      2.37 o 
   2  30   0      201.98      194.57      5.41 o 
   3  30   0       40.86       51.22      3.92 o 
   4  30   0        1.74        2.56      2.36 o 
   1  31   0      303.53      276.09      7.77 o 
   2  31   0      117.63      113.57      4.53 o 
   3  31   0       14.99       11.65      2.67 o 
   4  31   0      149.02      153.14      6.21 o 
   0  32   0       61.56       65.20      8.47 o 
   1  32   0       80.84       82.30      4.85 o 
   2  32   0      245.90      248.39      6.33 o 
   3  32   0       44.91       54.83      4.14 o 
   4  32   0       20.86       19.74      3.31 o 
   1  33   0      102.85       98.71      5.31 o 
   2  33   0        8.44       18.07      3.03 o 
   3  33   0       61.88       50.44      3.89 o 
   4  33   0      131.86      143.43      6.32 o 
   0  34   0      173.18      174.13      9.24 o 
   1  34   0      108.09      105.52      5.55 o 
   2  34   0      139.68      152.70      7.85 o 
   3  34   0        0.14        3.91      2.36 o 
   1  35   0      126.55      117.46      6.50 o 
   2  35   0        0.21        6.29      3.79 o 
   3  35   0      162.31      162.84      5.99 o 
   0  36   0       49.45       53.48      6.62 o 
   1  36   0        0.00        0.60      3.27 o 
   2  36   0        0.77       -0.88      3.92 o 
   3  36   0        2.52        0.85      3.29 o 
   1  37   0       15.19       15.23      3.97 o 
   2  37   0       39.00       38.95      6.36 o 
   3  37   0        7.59        0.75      5.31 o 
   0  38   0        2.64        4.12      4.48 o 
   1  38   0       26.30       32.59      4.65 o 
   2  38   0       12.99        4.52      5.23 o 
   1  39   0      226.70      254.18      9.37 o 
   2  39   0        0.56       -1.46      4.47 o 
   0  40   0        9.19       13.93      8.02 o 
   1  40   0        8.48       15.06      4.58 o 
  -6   1   1       44.57       47.98      4.33 o 
  -5   1   1       21.88       18.44      1.75 o 
  -4   1   1      282.22      292.94      5.72 o 
  -3   1   1       99.83      114.02      3.04 o 
  -2   1   1      317.30      378.01      4.82 o 
  -1   1   1     5092.09     5125.72     32.88 o 
   0   1   1     1277.80     1245.87      8.85 o 
   1   1   1      158.40      172.86      1.75 o 
   2   1   1      819.54      828.25      8.64 o 
   3   1   1       94.02       95.34      3.79 o 
   4   1   1      581.90      561.84      8.49 o 
   5   1   1      402.33      412.65      7.08 o 
   6   1   1       51.05       50.21      3.46 o 
   7   1   1       31.03       39.50      5.18 o 
  -6   2   1      435.77      450.98     10.75 o 
  -5   2   1      332.65      332.80      5.95 o 
  -4   2   1       35.11       41.37      2.92 o 
  -3   2   1       28.91       33.71      2.28 o 
  -2   2   1        5.10        2.60      0.61 o 
  -1   2   1      170.75      196.27      1.93 o 
   0   2   1      290.84      265.72      2.91 o 
   1   2   1      938.63      920.09      6.70 o 
   2   2   1       19.09       23.37      1.10 o 
   3   2   1       38.22       36.26      2.06 o 
   4   2   1      309.94      306.70      5.41 o 
   5   2   1        1.98        1.94      1.64 o 
   6   2   1        0.36        1.06      1.99 o 
   7   2   1        1.50       11.94      3.45 o 
  -6   3   1      145.82      150.56      7.11 o 
  -5   3   1      498.04      507.37      7.43 o 
  -4   3   1        1.63        3.23      1.19 o 
  -3   3   1       96.07       94.80      2.77 o 
  -2   3   1     1329.75     1435.82     10.82 o 
  -1   3   1     1469.60     1491.73     10.18 o 
   0   3   1     1911.65     1889.60      8.20 o 
   1   3   1        0.04        1.58      0.41 o 
   2   3   1      736.38      772.46      5.69 o 
   3   3   1      232.90      264.19      4.30 o 
   4   3   1      471.52      474.45      6.84 o 
   5   3   1      922.50      943.76     11.25 o 
   6   3   1       16.71       15.67      2.96 o 
   7   3   1       10.53       21.08      4.16 o 
  -6   4   1        5.40        5.11      2.96 o 
  -5   4   1        0.07        4.02      1.19 o 
  -4   4   1        3.52        2.73      0.97 o 
  -3   4   1       23.10       35.43      1.88 o 
  -2   4   1      432.82      480.87      3.56 o 
  -1   4   1      707.29      699.11      5.16 o 
   0   4   1      803.90      765.52      3.52 o 
   1   4   1       89.76       92.08      1.50 o 
   2   4   1      282.08      284.22      2.75 o 
   3   4   1      208.61      232.10      2.85 o 
   4   4   1     1229.01     1242.42      9.17 o 
   5   4   1       47.22       52.30      2.38 o 
   6   4   1      143.75      136.19      5.81 o 
   7   4   1       30.28       42.99      5.63 o 
  -7   5   1       12.84        4.49      7.21 o 
  -6   5   1      153.71      146.89      7.46 o 
  -5   5   1      467.87      484.23      8.11 o 
  -4   5   1       15.73       18.31      1.70 o 
  -3   5   1      184.78      245.51      2.87 o 
  -2   5   1      671.85      719.34      4.95 o 
  -1   5   1     1929.67     1945.43     11.95 o 
   0   5   1      825.54      781.34      3.50 o 
   1   5   1      560.12      550.56      4.09 o 
   2   5   1      252.15      274.41      2.92 o 
   3   5   1      675.26      655.64      5.87 o 
   4   5   1       10.02        8.63      0.87 o 
   5   5   1      563.46      564.60      6.89 o 
   6   5   1        0.83        1.05      1.30 o 
   7   5   1        0.27        2.51      2.67 o 
  -7   6   1        2.07       -0.41      4.02 o 
  -6   6   1      147.29      161.21      6.77 o 
  -5   6   1      604.27      596.07      7.95 o 
  -4   6   1      281.95      311.48      3.62 o 
  -3   6   1      568.18      686.09      5.74 o 
  -2   6   1        5.91       10.09      0.62 o 
  -1   6   1      151.70      189.34      2.11 o 
   0   6   1     2039.09     1963.48      7.53 o 
   1   6   1     2035.44     1946.49      9.15 o 
   2   6   1      171.47      189.76      2.44 o 
   3   6   1      504.37      562.94      4.92 o 
   4   6   1      138.43      137.80      2.53 o 
   5   6   1       38.66       40.83      2.47 o 
   6   6   1        7.05        9.28      1.89 o 
   7   6   1       21.25       21.50      2.54 o 
  -7   7   1       36.76       24.27      5.43 o 
  -6   7   1        5.96        8.55      2.84 o 
  -5   7   1       15.09       17.71      1.88 o 
  -4   7   1      321.70      332.63      3.94 o 
  -3   7   1      161.92      227.58      2.79 o 
  -2   7   1      231.73      199.32      2.35 o 
  -1   7   1     3007.56     2944.17     13.96 o 
   0   7   1     2554.54     2400.98      8.82 o 
   1   7   1     1812.71     1844.41      8.68 o 
   2   7   1      582.70      642.97      5.34 o 
   3   7   1       76.15       75.81      1.82 o 
   4   7   1      284.79      271.68      3.39 o 
   5   7   1       18.56       18.47      1.87 o 
   6   7   1       18.82       21.28      2.06 o 
   7   7   1        1.78       -0.48      4.44 o 
  -6   8   1      173.22      175.95      5.80 o 
  -5   8   1      160.07      158.61      3.83 o 
  -4   8   1      446.48      465.68      4.77 o 
  -3   8   1      720.02      787.27      6.67 o 
  -2   8   1     1368.12     1526.86      9.88 o 
  -1   8   1     3105.48     3160.59     15.02 o 
   0   8   1      204.94      218.80      1.42 o 
   1   8   1     1283.28     1302.86      6.27 o 
   2   8   1        3.94       11.33      0.76 o 
   3   8   1       30.64       31.25      1.30 o 
   4   8   1       68.32       74.03      2.40 o 
   5   8   1      160.98      162.89      4.24 o 
   6   8   1      211.83      202.41      5.14 o 
  -6   9   1       19.21       17.66      2.24 o 
  -5   9   1       29.40       33.06      3.10 o 
  -4   9   1      184.40      161.83      3.80 o 
  -3   9   1      546.81      586.03      5.25 o 
  -2   9   1      226.19      260.71      2.76 o 
  -1   9   1      566.98      555.07      3.55 o 
   0   9   1     1374.26     1258.00      5.01 o 
   1   9   1     2407.46     2491.30     11.22 o 
   2   9   1     1498.19     1777.85     12.75 o 
   3   9   1      312.52      325.23      3.68 o 
   4   9   1        1.04        0.73      1.02 o 
   5   9   1        4.54        3.59      1.46 o 
   6   9   1      104.67      110.67      3.58 o 
  -6  10   1       99.44      104.50      4.29 o 
  -5  10   1       44.66       37.53      3.71 o 
  -4  10   1      135.13      123.01      2.98 o 
  -3  10   1       15.26       16.09      0.94 o 
  -2  10   1      217.87      248.60      2.85 o 
  -1  10   1      551.96      532.70      3.46 o 
   0  10   1     1882.74     1912.05      7.38 o 
   1  10   1        1.92        6.68      0.46 o 
   2  10   1     1818.27     2062.32     13.06 o 
   3  10   1      429.50      533.26      5.00 o 
   4  10   1      468.66      444.98      7.70 o 
   5  10   1        9.31        7.86      1.73 o 
   6  10   1        4.35        4.49      1.77 o 
  -6  11   1       28.86       25.36      4.00 o 
  -5  11   1      147.68      146.45      5.28 o 
  -4  11   1      280.30      265.93      4.56 o 
  -3  11   1      500.11      534.94      4.91 o 
  -2  11   1      346.36      369.92      3.56 o 
  -1  11   1      290.08      304.45      2.45 o 
   0  11   1      510.78      521.11      2.66 o 
   1  11   1       46.32       35.68      0.72 o 
   2  11   1      115.11      120.78      1.23 o 
   3  11   1      215.15      240.03      3.20 o 
   4  11   1       71.96       68.15      2.91 o 
   5  11   1      126.67      128.44      4.12 o 
   6  11   1        1.42        0.33      2.15 o 
  -6  12   1       15.37       14.94      2.49 o 
  -5  12   1        3.80        4.26      1.50 o 
  -4  12   1      241.80      271.97      4.79 o 
  -3  12   1        5.97        5.90      1.18 o 
  -2  12   1       66.67       61.28      1.10 o 
  -1  12   1      394.64      389.08      2.75 o 
   0  12   1        0.92        0.97      0.32 o 
   1  12   1       59.81       61.84      0.85 o 
   2  12   1       79.44      103.32      1.49 o 
   3  12   1       60.66       49.30      2.02 o 
   4  12   1       66.95       69.95      3.21 o 
   5  12   1        0.07       -0.13      1.46 o 
   6  12   1       14.22       14.17      2.03 o 
  -6  13   1       16.37       16.90      2.76 o 
  -5  13   1        9.47        9.26      1.91 o 
  -4  13   1      441.53      445.19      8.78 o 
  -3  13   1       67.97       83.17      2.89 o 
  -2  13   1       54.42       53.94      1.19 o 
  -1  13   1       30.84       29.15      0.99 o 
   0  13   1     2675.81     2652.37     10.13 o 
   1  13   1      472.81      515.96      2.79 o 
   2  13   1      743.75      797.42      5.05 o 
   3  13   1        9.74        2.49      1.00 o 
   4  13   1       10.79        6.31      1.67 o 
   5  13   1       47.40       39.90      4.46 o 
   6  13   1        0.38        3.17      1.70 o 
  -6  14   1      127.63      146.25      6.07 o 
  -5  14   1        0.00        6.18      1.67 o 
  -4  14   1       35.86       29.53      3.08 o 
  -3  14   1       30.81       35.52      2.15 o 
  -2  14   1      280.64      327.25      3.00 o 
  -1  14   1     1230.66     1301.12      6.00 o 
   0  14   1     1364.90     1501.26      6.44 o 
   1  14   1     2144.97     2340.25      9.07 o 
   2  14   1       12.58       11.93      0.71 o 
   3  14   1       11.92        5.07      1.02 o 
   4  14   1      115.98      118.63      4.17 o 
   5  14   1      546.31      526.95      9.41 o 
   6  14   1      179.48      197.63      5.41 o 
  -6  15   1       18.54       27.60      3.90 o 
  -5  15   1      736.53      697.18     11.11 o 
  -4  15   1       16.62       10.18      1.67 o 
  -3  15   1       13.08        7.07      0.85 o 
  -2  15   1      174.25      158.54      2.40 o 
  -1  15   1       44.04       38.84      1.01 o 
   0  15   1     2062.84     2213.93      9.00 o 
   1  15   1      771.68      827.59      4.09 o 
   2  15   1       32.03       43.81      1.28 o 
   3  15   1      107.24      124.94      2.69 o 
   4  15   1      221.56      192.92      5.25 o 
   5  15   1       26.56       31.95      2.87 o 
   6  15   1       76.63       87.62      5.50 o 
  -6  16   1       33.50       33.79      3.42 o 
  -5  16   1      202.45      185.88      5.21 o 
  -4  16   1       10.10        7.74      1.59 o 
  -3  16   1       45.64       51.76      2.39 o 
  -2  16   1     1062.75     1053.92      7.86 o 
  -1  16   1      580.87      605.61      3.30 o 
   0  16   1     1321.49     1376.32      6.29 o 
   1  16   1     1934.60     1953.13      8.27 o 
   2  16   1       31.18       43.65      1.40 o 
   3  16   1       19.46       19.79      1.50 o 
   4  16   1      464.84      391.66     10.48 o 
   5  16   1        0.08        2.55      2.11 o 
   6  16   1        1.57        3.52      1.89 o 
  -6  17   1        0.00        2.55      2.61 o 
  -5  17   1       16.69       17.35      2.71 o 
  -4  17   1       42.74       38.37      2.63 o 
  -3  17   1       47.16       49.80      2.20 o 
  -2  17   1     1314.39     1323.66      9.48 o 
  -1  17   1      115.43      110.87      1.37 o 
   0  17   1      801.11      795.82      4.23 o 
   1  17   1      175.66      164.23      1.75 o 
   2  17   1      626.32      628.83      5.68 o 
   3  17   1       49.57       43.53      2.31 o 
   4  17   1       46.96       46.60      2.21 o 
   5  17   1       81.17       91.54      4.33 o 
   6  17   1       32.19       39.93      3.02 o 
  -6  18   1      164.96      147.05      6.54 o 
  -5  18   1       99.21       96.36      4.13 o 
  -4  18   1       66.30       57.93      2.80 o 
  -3  18   1      103.29      104.95      3.30 o 
  -2  18   1      679.65      679.93      6.03 o 
  -1  18   1      188.98      205.08      1.93 o 
   0  18   1      144.39      146.63      1.67 o 
   1  18   1      253.45      233.38      2.08 o 
   2  18   1       61.66       66.67      1.79 o 
   3  18   1      207.96      148.37      3.36 o 
   4  18   1      376.61      356.98      5.63 o 
   5  18   1      106.82      116.93      4.96 o 
   6  18   1       10.21       14.58      3.12 o 
  -6  19   1      116.25      119.57      5.81 o 
  -5  19   1        0.02        2.67      1.69 o 
  -4  19   1        2.47        3.05      1.58 o 
  -3  19   1        2.06        2.88      1.29 o 
  -2  19   1       44.34       54.34      1.82 o 
  -1  19   1        0.66        0.83      0.52 o 
   0  19   1      634.49      635.91      4.21 o 
   1  19   1        0.92        2.40      0.62 o 
   2  19   1        6.61        6.16      1.00 o 
   3  19   1        6.15        1.75      1.29 o 
   4  19   1       84.06       57.93      2.71 o 
   5  19   1        3.98        0.38      1.86 o 
   6  19   1       60.21       72.78      4.84 o 
  -6  20   1        7.20       11.53      2.83 o 
  -5  20   1        6.65        9.80      2.04 o 
  -4  20   1      174.43      148.25      5.19 o 
  -3  20   1      191.19      199.49      4.16 o 
  -2  20   1       12.51       12.43      1.29 o 
  -1  20   1     1151.86     1048.18      6.49 o 
   0  20   1      848.90      930.56      5.66 o 
   1  20   1        0.50        1.56      0.55 o 
   2  20   1       44.72       43.26      2.27 o 
   3  20   1       42.41       60.37      2.71 o 
   4  20   1      194.20      215.11      5.72 o 
   5  20   1       16.59       12.63      2.50 o 
   6  20   1      201.16      216.46      8.36 o 
  -6  21   1       62.82       62.42      4.54 o 
  -5  21   1      232.49      238.93      6.49 o 
  -4  21   1        9.60       11.39      2.14 o 
  -3  21   1      794.18      802.89      9.10 o 
  -2  21   1      108.74      104.56      2.64 o 
  -1  21   1      800.94      810.55      6.60 o 
   0  21   1       37.39       54.27      1.33 o 
   1  21   1      626.62      619.34      5.07 o 
   2  21   1        4.19        2.00      1.02 o 
   3  21   1      111.52       96.34      3.28 o 
   4  21   1      643.23      640.80     10.11 o 
   5  21   1      207.69      178.81      6.08 o 
   6  21   1      134.23      148.81      7.08 o 
  -5  22   1       29.06       29.37      3.62 o 
  -4  22   1       47.71       60.51      3.67 o 
  -3  22   1      137.14      127.17      4.41 o 
  -2  22   1     1200.46     1168.61      9.91 o 
  -1  22   1     1333.13     1281.94      9.30 o 
   0  22   1      370.78      382.28      3.26 o 
   1  22   1        1.97        4.92      0.87 o 
   2  22   1        3.59        3.12      1.11 o 
   3  22   1      112.62      112.95      4.05 o 
   4  22   1      294.67      269.01      6.51 o 
   5  22   1      399.54      389.52      9.08 o 
  -5  23   1       92.76       96.28      4.65 o 
  -4  23   1        9.90        9.86      2.26 o 
  -3  23   1        0.00        0.23      1.58 o 
  -2  23   1       36.11       36.82      2.60 o 
  -1  23   1      599.11      574.95      5.44 o 
   0  23   1      914.00      896.94      5.66 o 
   1  23   1       14.99       15.42      1.17 o 
   2  23   1       18.76       21.87      1.68 o 
   3  23   1      949.29      876.36     11.19 o 
   4  23   1        2.88        4.90      2.07 o 
   5  23   1        7.61        6.84      2.38 o 
  -5  24   1       69.00       54.64      3.94 o 
  -4  24   1        0.07        1.83      1.66 o 
  -3  24   1       31.37       30.62      2.60 o 
  -2  24   1        0.12       -0.09      1.06 o 
  -1  24   1        5.90        5.77      0.89 o 
   0  24   1     1036.11     1032.02      6.34 o 
   1  24   1      336.28      335.20      3.98 o 
   2  24   1      707.71      697.17      6.83 o 
   3  24   1      245.91      253.40      5.85 o 
   4  24   1       39.72       47.24      4.78 o 
   5  24   1       30.44       26.91      3.38 o 
  -5  25   1       67.04       65.82      4.26 o 
  -4  25   1       68.21       62.22      3.87 o 
  -3  25   1      172.78      173.58      5.40 o 
  -2  25   1      497.00      496.62      6.52 o 
  -1  25   1      245.79      243.69      3.20 o 
   0  25   1      294.74      306.54      3.80 o 
   1  25   1      242.95      256.20      3.52 o 
   2  25   1       47.82       50.97      2.41 o 
   3  25   1       93.10      103.28      3.68 o 
   4  25   1        8.02        8.06      2.36 o 
   5  25   1      224.05      228.08      7.66 o 
  -5  26   1       41.77       38.63      3.93 o 
  -4  26   1      587.20      598.06     10.79 o 
  -3  26   1      306.93      289.93      6.22 o 
  -2  26   1       71.06       75.49      2.74 o 
  -1  26   1       58.91       59.25      1.91 o 
   0  26   1      633.78      620.15      6.03 o 
   1  26   1      199.45      207.35      3.23 o 
   2  26   1      123.26      122.29      3.33 o 
   3  26   1      387.17      377.53      7.77 o 
   4  26   1       51.11       44.97      3.91 o 
   5  26   1        3.01        7.56      2.68 o 
  -5  27   1      104.72       97.73      5.10 o 
  -4  27   1       72.77       71.41      4.05 o 
  -3  27   1       13.16       16.17      2.53 o 
  -2  27   1        0.67        1.92      1.57 o 
  -1  27   1      229.78      221.90      4.31 o 
   0  27   1       68.32       76.41      2.24 o 
   1  27   1      263.49      258.60      4.15 o 
   2  27   1     1105.50     1106.21     12.71 o 
   3  27   1        1.97        3.54      1.95 o 
   4  27   1        0.00       -0.09      2.25 o 
   5  27   1       71.60       87.86      6.86 o 
  -5  28   1       42.75       48.70      4.04 o 
  -4  28   1      157.28      145.98      5.42 o 
  -3  28   1      362.64      360.75      7.52 o 
  -2  28   1       37.65       39.02      2.77 o 
  -1  28   1       91.56       90.03      3.09 o 
   0  28   1      170.78      165.82      6.62 o 
   1  28   1      273.60      261.64      4.72 o 
   2  28   1      350.43      352.86      6.61 o 
   3  28   1       13.88       17.69      2.53 o 
   4  28   1       85.64       91.18      5.22 o 
   5  28   1       62.30       52.80      4.41 o 
  -4  29   1       42.77       38.79      3.71 o 
  -3  29   1        3.12        5.96      2.14 o 
  -2  29   1        8.97        6.84      1.96 o 
  -1  29   1       44.02       52.30      2.96 o 
   0  29   1        5.39        7.60      2.49 o 
   1  29   1      125.22      134.29      4.28 o 
   2  29   1        0.43        3.66      1.79 o 
   3  29   1      532.42      518.68      9.30 o 
   4  29   1       86.41       79.20      5.08 o 
  -4  30   1      107.82      112.18      5.13 o 
  -3  30   1      434.49      422.88      8.40 o 
  -2  30   1       11.33       10.40      1.98 o 
  -1  30   1        1.09        3.22      2.38 o 
   0  30   1        5.00        8.01      2.46 o 
   1  30   1       10.01       10.32      2.71 o 
   2  30   1       24.54       22.49      2.56 o 
   3  30   1      148.58      156.48      5.42 o 
   4  30   1      113.87      124.29      6.11 o 
  -4  31   1       53.76       48.04      3.93 o 
  -3  31   1      316.63      336.63      7.63 o 
  -2  31   1      128.10      123.73      4.45 o 
  -1  31   1       11.18       15.58      2.75 o 
   0  31   1       10.64       11.59      2.82 o 
   1  31   1       38.58       35.75      3.69 o 
   2  31   1        2.73        5.53      2.09 o 
   3  31   1        1.87        1.90      2.14 o 
   4  31   1       15.29       18.08      3.57 o 
  -4  32   1       43.18       41.01      3.81 o 
  -3  32   1       14.27       15.72      2.71 o 
  -2  32   1      260.82      254.41      6.05 o 
  -1  32   1      107.93      109.19      5.34 o 
   0  32   1       43.10       51.85      4.29 o 
   1  32   1       10.68       12.69      3.32 o 
   2  32   1      284.80      277.90      7.75 o 
   3  32   1      202.24      207.60      7.74 o 
   4  32   1       27.46       32.65      4.17 o 
  -4  33   1        0.91        0.31      2.56 o 
  -3  33   1       33.55       32.32      3.45 o 
  -2  33   1       19.17       20.33      4.53 o 
  -1  33   1        3.39        4.82      2.99 o 
   0  33   1       19.35       20.34      3.42 o 
   1  33   1      164.04      169.31      6.97 o 
   2  33   1        0.30        8.60      3.63 o 
   3  33   1       59.61       62.70      4.83 o 
   4  33   1        2.21        1.47      2.68 o 
  -3  34   1        0.02        0.95      2.37 o 
  -2  34   1       12.69       10.45      4.27 o 
  -1  34   1       86.89       92.75      5.76 o 
   0  34   1       20.10       26.14      3.60 o 
   1  34   1        0.21        5.27      3.10 o 
   2  34   1      114.90      132.53      6.91 o 
   3  34   1       43.99       41.04      3.80 o 
  -3  35   1       85.55       70.53      4.53 o 
  -2  35   1       46.03       51.43      6.79 o 
  -1  35   1       49.15       52.79      4.97 o 
   0  35   1        1.64        5.83      2.94 o 
   1  35   1       14.39       16.41      3.59 o 
   2  35   1        0.52        3.18      3.13 o 
   3  35   1        2.61        4.90      2.74 o 
  -3  36   1       24.38       18.72      4.29 o 
  -2  36   1      221.16      243.18     11.75 o 
  -1  36   1       34.78       40.97      4.70 o 
   0  36   1        5.26        3.82      2.97 o 
   1  36   1        1.17        1.88      3.24 o 
   2  36   1        7.27       10.83      3.59 o 
   3  36   1       30.67       18.62      5.60 o 
  -2  37   1        2.74       11.26      5.12 o 
  -1  37   1        4.38       11.90      3.66 o 
   0  37   1       19.38       25.51      3.87 o 
   1  37   1       12.76       17.24      3.92 o 
   2  37   1       18.34       24.01      4.20 o 
  -2  38   1       53.60       58.68      7.58 o 
  -1  38   1        0.91        3.26      4.72 o 
   0  38   1        6.23        8.49      3.71 o 
   1  38   1        8.04        6.30      3.48 o 
   2  38   1        0.17        5.35      4.12 o 
  -2  39   1      147.69      122.33     16.20 o 
  -1  39   1        2.33        5.65      4.67 o 
   0  39   1      159.43      181.52      8.13 o 
   1  39   1        6.58       11.54      5.22 o 
   2  39   1        9.80       15.55      4.96 o 
  -1  40   1        0.01       -0.16      4.86 o 
   0  40   1        0.70        4.38      3.74 o 
   1  40   1       45.64       53.15      7.47 o 
  -6   0   2       49.80       48.48      5.53 o 
  -5   0   2      275.84      264.22      8.13 o 
  -4   0   2      628.96      660.94     12.10 o 
  -3   0   2     1284.84     1321.06     12.94 o 
  -2   0   2     1078.33     1174.97     11.18 o 
  -1   0   2     7396.14     7672.19     72.36 o 
   0   0   2     1354.73     1292.31      8.38 o 
   1   0   2      876.57      802.93     16.75 o 
   2   0   2     4079.59     4345.68     37.68 o 
   3   0   2      135.08      112.00      3.36 o 
   4   0   2      920.14      925.74     13.70 o 
   5   0   2     1858.04     1873.31     23.50 o 
   6   0   2      197.12      193.96      6.49 o 
   7   0   2      202.33      202.13      7.78 o 
  -6   1   2     1005.77     1041.89     15.71 o 
  -5   1   2        1.61        3.53      1.39 o 
  -4   1   2       83.93      102.71      3.09 o 
  -3   1   2      702.72      713.89      5.49 o 
  -2   1   2      270.11      305.73      2.85 o 
  -1   1   2     2331.00     2231.09     15.23 o 
   0   1   2     6116.55     6142.99     24.96 o 
   1   1   2     1229.51     1114.61      6.97 o 
   2   1   2     2286.97     2413.69     20.36 o 
   3   1   2       21.66       22.54      1.31 o 
   4   1   2       10.94       11.67      1.33 o 
   5   1   2       21.33       18.94      1.70 o 
   6   1   2       38.43       43.02      2.51 o 
   7   1   2        3.80        7.86      3.47 o 
  -6   2   2      315.33      308.91      8.98 o 
  -5   2   2        0.05        1.78      1.47 o 
  -4   2   2       17.31       15.37      1.41 o 
  -3   2   2      439.88      447.77      3.77 o 
  -2   2   2     2535.85     2739.03     14.93 o 
  -1   2   2    11860.85    11720.52     76.77 o 
   0   2   2       94.16       82.35      0.80 o 
   1   2   2      753.44      752.70      5.16 o 
   2   2   2      147.63      145.34      2.34 o 
   3   2   2        8.62        8.96      0.84 o 
   4   2   2      387.93      385.05      4.56 o 
   5   2   2        5.04        6.83      1.35 o 
   6   2   2        4.83        5.80      1.83 o 
   7   2   2      137.05      159.62      4.98 o 
  -7   3   2       48.52       32.38     11.02 o 
  -6   3   2       15.45       19.49      3.39 o 
  -5   3   2      201.08      216.65      5.59 o 
  -4   3   2       38.30       47.92      1.39 o 
  -3   3   2      408.25      418.35      3.68 o 
  -2   3   2      245.95      250.34      2.42 o 
  -1   3   2    32142.11    31648.21    209.68 o 
   0   3   2     3494.57     3482.50     13.58 o 
   1   3   2     1101.78     1137.52      5.66 o 
   2   3   2      261.83      264.96      3.18 o 
   3   3   2     1488.36     1408.85     10.71 o 
   4   3   2      811.06      822.06      7.02 o 
   5   3   2      289.06      286.62      5.15 o 
   6   3   2       82.07       75.86      3.25 o 
   7   3   2        0.06        1.94      2.42 o 
  -7   4   2        5.77        7.91      8.29 o 
  -6   4   2        0.38        4.23      2.07 o 
  -5   4   2        7.28        7.30      1.19 o 
  -4   4   2      216.60      211.43      3.01 o 
  -3   4   2      521.44      544.59      4.49 o 
  -2   4   2      146.99      175.27      2.09 o 
  -1   4   2    14327.28    14271.10     85.67 o 
   0   4   2     7016.64     7107.85     27.26 o 
   1   4   2      390.87      334.13      2.11 o 
   2   4   2     2011.56     2134.75     17.32 o 
   3   4   2      305.37      368.48      4.05 o 
   4   4   2      931.87      941.29      9.09 o 
   5   4   2        0.07        1.94      1.51 o 
   6   4   2        6.36        8.15      1.77 o 
   7   4   2       30.54       28.81      4.71 o 
  -6   5   2        8.45        5.54      2.10 o 
  -5   5   2       96.05       97.02      3.30 o 
  -4   5   2      710.89      708.49      6.24 o 
  -3   5   2      128.90      132.33      1.88 o 
  -2   5   2      404.52      451.86      3.97 o 
  -1   5   2     2702.52     2705.73     12.67 o 
   0   5   2    20360.62    19977.21     75.34 o 
   1   5   2       73.39       62.82      0.89 o 
   2   5   2     1106.72     1165.83      8.68 o 
   3   5   2      188.63      194.83      2.71 o 
   4   5   2     1412.74     1428.21     16.60 o 
   5   5   2     1436.14     1429.86     14.12 o 
   6   5   2        0.00        3.99      1.61 o 
  -6   6   2       75.34       65.92      3.90 o 
  -5   6   2        0.54        1.93      1.33 o 
  -4   6   2       29.37       40.46      1.47 o 
  -3   6   2     1132.67     1168.72      7.96 o 
  -2   6   2      834.37      947.15      6.85 o 
  -1   6   2     3395.22     3554.27     16.41 o 
   0   6   2     6224.72     6384.86     23.62 o 
   1   6   2      201.04      221.60      1.75 o 
   2   6   2      209.73      236.21      2.66 o 
   3   6   2      149.57      106.56      2.10 o 
   4   6   2       29.63       30.97      1.74 o 
   5   6   2      266.56      261.55      5.44 o 
   6   6   2       75.53       71.83      3.73 o 
  -6   7   2        0.00        2.76      1.57 o 
  -5   7   2        0.27        5.51      1.42 o 
  -4   7   2        3.21        1.07      0.79 o 
  -3   7   2       30.91       17.49      0.93 o 
  -2   7   2      992.32     1019.36      7.34 o 
  -1   7   2      949.99     1066.19      5.49 o 
   0   7   2     2926.78     2896.27     11.17 o 
   1   7   2     1401.31     1362.46      6.80 o 
   2   7   2     1342.04     1421.16     10.98 o 
   3   7   2        2.70        2.75      0.74 o 
   4   7   2     1428.00     1413.84     12.43 o 
   5   7   2      187.90      176.30      4.91 o 
   6   7   2        0.19        1.69      1.51 o 
  -6   8   2       57.68       58.27      4.03 o 
  -5   8   2      154.66      137.29      4.17 o 
  -4   8   2       79.72       71.01      2.49 o 
  -3   8   2       87.93       93.30      1.83 o 
  -2   8   2      893.71      951.10      7.41 o 
  -1   8   2       61.14       67.26      1.04 o 
   0   8   2      565.50      519.46      2.70 o 
   1   8   2      139.65      155.23      1.46 o 
   2   8   2     2606.04     2671.17     17.75 o 
   3   8   2        0.38        0.75      0.70 o 
   4   8   2      131.74      124.77      3.08 o 
   5   8   2       43.97       41.77      2.69 o 
   6   8   2      150.55      137.48      4.83 o 
  -6   9   2       71.51       79.22      8.96 o 
  -5   9   2       84.73       82.01      6.63 o 
  -4   9   2       57.23       44.17      1.96 o 
  -3   9   2       12.58       14.80      0.95 o 
  -2   9   2      272.17      286.30      3.25 o 
  -1   9   2     1444.50     1422.07      7.77 o 
   0   9   2     1648.54     1662.70      6.66 o 
   1   9   2     1557.97     1561.72      7.13 o 
   2   9   2      257.30      291.83      2.88 o 
   3   9   2        1.59        3.10      0.79 o 
   4   9   2       31.31       32.10      1.85 o 
   5   9   2        0.26       -0.22      1.36 o 
   6   9   2       86.78       82.85      4.62 o 
  -6  10   2       84.34       92.91      8.12 o 
  -5  10   2       34.73       34.37      2.44 o 
  -4  10   2      352.54      364.18      5.41 o 
  -3  10   2        2.42        0.87      0.66 o 
  -2  10   2        0.53        1.03      0.54 o 
  -1  10   2      452.30      417.14      2.90 o 
   0  10   2       58.91       53.21      0.81 o 
   1  10   2     2149.08     2313.34      9.16 o 
   2  10   2      464.13      479.95      3.06 o 
   3  10   2        2.85        0.77      0.80 o 
   4  10   2      158.18      140.85      4.00 o 
   5  10   2       21.99       24.47      2.35 o 
   6  10   2        1.99        7.79      2.61 o 
  -6  11   2       56.86       68.72      7.04 o 
  -5  11   2        1.86        3.36      1.59 o 
  -4  11   2      607.27      609.43     10.23 o 
  -3  11   2      306.16      323.68      4.48 o 
  -2  11   2       57.36       70.39      1.05 o 
  -1  11   2     1638.55     1663.23      8.41 o 
   0  11   2       41.77       28.94      0.64 o 
   1  11   2        1.22        1.51      0.30 o 
   2  11   2      278.73      330.03      2.50 o 
   3  11   2       20.83       20.32      1.51 o 
   4  11   2      122.63      109.93      3.71 o 
   5  11   2        8.99        6.68      1.62 o 
   6  11   2      166.31      159.28      5.21 o 
  -6  12   2        0.30        0.78      2.07 o 
  -5  12   2      373.17      350.28     10.57 o 
  -4  12   2      145.50      159.90      4.43 o 
  -3  12   2       22.27       23.62      1.73 o 
  -2  12   2      506.02      506.51      3.53 o 
  -1  12   2       53.78       58.31      0.92 o 
   0  12   2       57.90       71.77      0.96 o 
   1  12   2      885.19      996.59      4.99 o 
   2  12   2      128.14      150.40      1.90 o 
   3  12   2      323.78      326.12      5.29 o 
   4  12   2        0.01        1.52      1.36 o 
   5  12   2      103.65       96.43      3.56 o 
   6  12   2       21.16       26.49      2.81 o 
  -6  13   2       41.99       46.56      4.75 o 
  -5  13   2       18.30       19.21      2.28 o 
  -4  13   2       42.10       47.02      2.78 o 
  -3  13   2       14.05       20.03      1.69 o 
  -2  13   2       72.77       86.81      1.34 o 
  -1  13   2       69.81       62.83      0.92 o 
   0  13   2        0.20        0.50      0.34 o 
   1  13   2       17.41       10.34      0.46 o 
   2  13   2       24.88       30.29      0.92 o 
   3  13   2       33.17       23.64      1.48 o 
   4  13   2       10.05       11.44      1.88 o 
   5  13   2        2.24        3.96      1.52 o 
   6  13   2       91.14      100.93      4.62 o 
  -6  14   2        0.34        2.97      2.23 o 
  -5  14   2       92.12       94.76      7.55 o 
  -4  14   2      671.95      648.35      9.92 o 
  -3  14   2       25.37       28.21      1.43 o 
  -2  14   2       74.98       84.32      1.68 o 
  -1  14   2       29.38       34.13      0.77 o 
   0  14   2       19.34       28.88      0.71 o 
   1  14   2       28.46       25.94      0.65 o 
   2  14   2      190.77      190.34      2.36 o 
   3  14   2       13.96       20.45      1.53 o 
   4  14   2       87.55       83.54      4.12 o 
   5  14   2       72.47       61.89      3.30 o 
   6  14   2       31.42       32.48      3.52 o 
  -6  15   2       15.49       17.40      2.68 o 
  -5  15   2       23.39       25.32      3.50 o 
  -4  15   2       23.14       21.25      2.05 o 
  -3  15   2      925.89      912.33      9.26 o 
  -2  15   2        5.58        4.26      0.76 o 
  -1  15   2     1097.85     1124.00      5.58 o 
   0  15   2       27.22       26.15      0.75 o 
   1  15   2       58.37       68.02      0.98 o 
   2  15   2       73.59       82.92      1.56 o 
   3  15   2       25.41       31.34      1.80 o 
   4  15   2       44.52       29.32      2.69 o 
   5  15   2        7.08        6.57      1.85 o 
   6  15   2        6.67        7.18      2.64 o 
  -6  16   2        5.70        8.29      3.88 o 
  -5  16   2        8.64        6.70      2.05 o 
  -4  16   2       68.63       69.31      3.55 o 
  -3  16   2      283.92      267.64      4.57 o 
  -2  16   2      491.03      497.74      4.49 o 
  -1  16   2        4.79        8.18      0.50 o 
   0  16   2      249.22      264.18      2.27 o 
   1  16   2       37.28       34.35      0.81 o 
   2  16   2        6.45        3.24      0.75 o 
   3  16   2        0.24        1.29      1.16 o 
   4  16   2        7.54        6.44      1.35 o 
   5  16   2      138.80      122.22      4.41 o 
   6  16   2        8.19        7.04      2.76 o 
  -6  17   2       55.18       35.14      8.21 o 
  -5  17   2       35.11       34.71      3.35 o 
  -4  17   2       39.60       36.24      2.17 o 
  -3  17   2      204.62      209.87      4.14 o 
  -2  17   2      155.51      146.02      2.41 o 
  -1  17   2      514.84      494.71      3.24 o 
   0  17   2        0.12        0.38      0.44 o 
   1  17   2      424.44      436.59      2.99 o 
   2  17   2       81.00       89.81      1.95 o 
   3  17   2        7.29        4.66      1.45 o 
   4  17   2     1392.95     1283.25     12.59 o 
   5  17   2       22.84       17.52      2.29 o 
   6  17   2       39.83       48.89      3.72 o 
  -6  18   2        7.57        8.62      3.34 o 
  -5  18   2       28.13       30.89      3.19 o 
  -4  18   2       54.97       49.44      2.55 o 
  -3  18   2       21.17       23.09      1.88 o 
  -2  18   2      758.53      712.47      5.91 o 
  -1  18   2      504.37      470.63      3.21 o 
   0  18   2      312.92      320.81      2.84 o 
   1  18   2       53.50       53.48      1.45 o 
   2  18   2       97.36       99.53      2.11 o 
   3  18   2     1087.18     1067.03     10.49 o 
   4  18   2       73.83       72.00      2.94 o 
   5  18   2       25.23       21.15      2.48 o 
   6  18   2       12.90       14.91      2.70 o 
  -6  19   2       70.04       64.75      4.58 o 
  -5  19   2       38.64       40.10      3.95 o 
  -4  19   2       23.54       21.08      2.17 o 
  -3  19   2      119.45      116.99      3.37 o 
  -2  19   2      728.25      664.05      6.07 o 
  -1  19   2     1184.69     1158.80      6.65 o 
   0  19   2       83.18       75.46      1.45 o 
   1  19   2       11.08       11.55      0.87 o 
   2  19   2      103.86      109.40      2.41 o 
   3  19   2      416.62      376.78      5.38 o 
   4  19   2       63.30       51.15      4.09 o 
   5  19   2       29.85       38.52      3.10 o 
   6  19   2       29.00       36.89      3.83 o 
  -6  20   2       18.72       33.19      3.68 o 
  -5  20   2      113.95      109.40      5.39 o 
  -4  20   2        3.32        3.73      1.62 o 
  -3  20   2      460.26      444.79      6.57 o 
  -2  20   2     2484.61     2448.00     16.27 o 
  -1  20   2        0.32        1.63      0.72 o 
   0  20   2       39.11       38.30      1.17 o 
   1  20   2        5.78        2.19      0.56 o 
   2  20   2       96.45       74.59      2.22 o 
   3  20   2      109.28      115.82      3.52 o 
   4  20   2      290.03      286.00      7.28 o 
   5  20   2        8.80       13.50      2.80 o 
   6  20   2       70.81       95.71      5.51 o 
  -6  21   2      157.52      167.05     12.88 o 
  -5  21   2        4.01        1.10      2.20 o 
  -4  21   2        2.98        4.55      1.72 o 
  -3  21   2      813.05      778.23     10.26 o 
  -2  21   2       65.96       67.32      2.51 o 
  -1  21   2        0.17        0.49      0.73 o 
   0  21   2      167.01      180.54      2.27 o 
   1  21   2       13.94        9.50      0.94 o 
   2  21   2      224.14      212.47      3.55 o 
   3  21   2      464.41      434.77      7.43 o 
   4  21   2        7.94        5.83      2.13 o 
   5  21   2       24.31       17.88      2.45 o 
   6  21   2        0.64        9.26      5.99 o 
  -5  22   2      124.73      119.42      5.89 o 
  -4  22   2       21.35       22.96      2.38 o 
  -3  22   2       94.28       93.16      4.37 o 
  -2  22   2      668.52      648.42      6.56 o 
  -1  22   2      201.12      196.55      2.82 o 
   0  22   2       63.45       71.17      1.56 o 
   1  22   2      166.82      147.52      2.68 o 
   2  22   2      311.89      295.35      4.84 o 
   3  22   2        0.00        3.18      1.69 o 
   4  22   2      269.39      249.99      6.40 o 
   5  22   2       78.97       82.85      4.09 o 
  -5  23   2       64.42       78.83      5.40 o 
  -4  23   2        0.21        0.84      1.76 o 
  -3  23   2        9.35        8.82      1.88 o 
  -2  23   2      460.68      443.08      5.34 o 
  -1  23   2       72.89       67.25      2.03 o 
   0  23   2       87.60       84.64      1.71 o 
   1  23   2        0.01        0.70      0.84 o 
   2  23   2        4.87        2.87      1.08 o 
   3  23   2      364.24      342.50      6.76 o 
   4  23   2      541.99      548.78      9.04 o 
   5  23   2       62.06       62.17      3.73 o 
  -5  24   2      160.75      148.59      6.13 o 
  -4  24   2       30.56       36.73      3.24 o 
  -3  24   2      108.94      129.17      4.41 o 
  -2  24   2      199.59      206.05      4.17 o 
  -1  24   2      646.72      622.55      5.50 o 
   0  24   2        2.78        2.27      0.79 o 
   1  24   2        0.22        1.02      0.87 o 
   2  24   2       24.58       24.07      1.80 o 
   3  24   2       21.40       12.99      1.75 o 
   4  24   2       29.48       24.68      2.73 o 
   5  24   2        0.02        0.64      2.03 o 
  -5  25   2      376.78      396.93     12.75 o 
  -4  25   2        5.87        6.89      2.23 o 
  -3  25   2       26.29       26.39      2.64 o 
  -2  25   2       61.14       56.89      2.59 o 
  -1  25   2       52.25       46.45      1.63 o 
   0  25   2      294.71      318.38      3.91 o 
   1  25   2      125.35      141.14      2.63 o 
   2  25   2       22.02       18.83      1.71 o 
   3  25   2      162.52      151.81      3.81 o 
   4  25   2       96.60       96.77      4.37 o 
   5  25   2        5.81        6.32      2.20 o 
  -5  26   2       23.38       20.54      3.42 o 
  -4  26   2      260.54      272.12      7.47 o 
  -3  26   2       37.97       38.60      3.03 o 
  -2  26   2        6.40        4.45      1.81 o 
  -1  26   2       66.32       66.99      2.74 o 
   0  26   2     1527.91     1464.73     10.82 o 
   1  26   2      220.70      244.82      3.84 o 
   2  26   2       27.85       30.40      2.42 o 
   3  26   2        1.35        2.84      1.76 o 
   4  26   2        3.46        3.21      2.03 o 
   5  26   2        1.36        3.33      2.09 o 
  -5  27   2      102.18      107.58      5.68 o 
  -4  27   2        0.19        0.29      1.98 o 
  -3  27   2        2.21        3.40      1.89 o 
  -2  27   2        0.03        1.31      1.70 o 
  -1  27   2       15.89       17.94      1.85 o 
   0  27   2       99.57      116.45      3.17 o 
   1  27   2     2632.68     2474.83     17.89 o 
   2  27   2      479.45      438.15      7.03 o 
   3  27   2       26.47       26.18      2.65 o 
   4  27   2       23.37       23.18      2.91 o 
   5  27   2       60.41       69.99      5.88 o 
  -5  28   2       10.77       13.66      3.01 o 
  -4  28   2       62.68       65.56      4.75 o 
  -3  28   2        7.05        7.98      2.31 o 
  -2  28   2        1.76        1.91      1.73 o 
  -1  28   2       45.72       50.97      2.61 o 
   0  28   2      710.30      688.85     11.42 o 
   1  28   2      105.72      110.71      4.38 o 
   2  28   2      171.24      164.74      4.53 o 
   3  28   2      349.52      356.93      7.23 o 
   4  28   2        3.22        3.68      2.41 o 
   5  28   2      286.45      297.18      9.74 o 
  -4  29   2      178.14      198.53      6.64 o 
  -3  29   2       15.37       18.12      2.81 o 
  -2  29   2       61.32       69.29      3.79 o 
  -1  29   2       33.41       33.98      2.92 o 
   0  29   2      203.62      239.94      6.69 o 
   1  29   2      307.75      307.31      8.51 o 
   2  29   2       11.06       16.90      2.26 o 
   3  29   2        0.40        5.78      2.22 o 
   4  29   2       29.59       32.29      3.33 o 
  -4  30   2       22.06       23.88      3.13 o 
  -3  30   2       73.32       73.02      4.44 o 
  -2  30   2      111.12      106.45      4.47 o 
  -1  30   2      277.73      268.91      7.86 o 
   0  30   2       28.82       27.18      3.31 o 
   1  30   2       72.17       75.97      5.04 o 
   2  30   2      310.66      269.25      5.78 o 
   3  30   2        1.25        3.25      2.23 o 
   4  30   2        4.32        5.42      2.45 o 
  -4  31   2       24.05       15.24      2.87 o 
  -3  31   2       21.09       30.54      3.51 o 
  -2  31   2        4.63        3.77      2.08 o 
  -1  31   2      644.16      648.70     12.63 o 
   0  31   2      387.43      364.46      8.51 o 
   1  31   2        2.42        1.94      2.65 o 
   2  31   2       80.15       68.47      4.12 o 
   3  31   2       28.22       25.89      3.17 o 
   4  31   2      122.51      121.66      5.83 o 
  -4  32   2       40.21       39.20      3.72 o 
  -3  32   2       76.93       77.39      4.82 o 
  -2  32   2        0.01        1.55      2.07 o 
  -1  32   2        0.32        6.83      2.90 o 
   0  32   2      115.38      141.30      5.79 o 
   1  32   2       21.65       20.80      3.63 o 
   2  32   2      118.56      133.14      5.40 o 
   3  32   2       18.67       17.12      2.95 o 
   4  32   2       39.68       35.89      4.11 o 
  -4  33   2        6.00        5.49      2.73 o 
  -3  33   2        3.23        2.69      2.26 o 
  -2  33   2       25.91       17.18      3.36 o 
  -1  33   2      175.99      183.77      8.18 o 
   0  33   2        1.39        3.52      2.96 o 
   1  33   2       77.38       79.66      5.54 o 
   2  33   2      119.20      129.81      7.84 o 
   3  33   2       42.41       43.68      3.79 o 
   4  33   2       19.07        9.63      3.32 o 
  -3  34   2      245.82      243.00      7.55 o 
  -2  34   2      248.70      265.83     10.08 o 
  -1  34   2        1.64        3.01      3.41 o 
   0  34   2       29.38       27.59      3.98 o 
   1  34   2        3.65        6.00      3.15 o 
   2  34   2        1.42        2.69      3.50 o 
   3  34   2      271.16      280.30      7.37 o 
  -3  35   2        2.86        3.89      2.48 o 
  -2  35   2      137.19      132.66     12.65 o 
  -1  35   2        2.05        0.13      3.58 o 
   0  35   2        4.39        8.79      3.50 o 
   1  35   2        9.40        6.18      3.40 o 
   2  35   2       75.83       71.45      5.71 o 
   3  35   2        1.48        5.54      3.66 o 
  -3  36   2        0.71        4.10      3.20 o 
  -2  36   2        2.33        6.64      4.58 o 
  -1  36   2       18.23       11.36      4.20 o 
   0  36   2      133.73      150.03      7.27 o 
   1  36   2        9.35       16.46      3.94 o 
   2  36   2      119.96      124.77      7.12 o 
   3  36   2       22.97       21.59      9.61 o 
  -2  37   2      210.17      230.85     11.68 o 
  -1  37   2       10.10        4.58      4.05 o 
   0  37   2        7.73        6.80      3.68 o 
   1  37   2       16.98       14.53      3.96 o 
   2  37   2       22.39       19.56      4.95 o 
  -2  38   2       20.29       15.39      5.43 o 
  -1  38   2      170.54      181.52      9.43 o 
   0  38   2       68.87       78.35      6.18 o 
   1  38   2      119.40      122.54      7.60 o 
   2  38   2       15.98       22.41      6.43 o 
  -1  39   2       23.46       31.66      5.71 o 
   0  39   2       23.49       20.99      4.58 o 
   1  39   2        3.18       11.82      4.16 o 
   0  40   2       22.85       29.80      5.63 o 
  -6   1   3        9.26        8.08      1.75 o 
  -5   1   3        1.32        1.11      1.15 o 
  -4   1   3       94.01      102.80      2.31 o 
  -3   1   3      920.81     1065.65      7.37 o 
  -2   1   3      380.35      392.73      3.94 o 
  -1   1   3      673.07      697.77      4.66 o 
   0   1   3      659.91      631.49      3.11 o 
   1   1   3       28.65       30.90      0.70 o 
   2   1   3      831.28      868.91      7.68 o 
   3   1   3      456.46      448.96      6.22 o 
   4   1   3     1558.84     1518.03     19.95 o 
   5   1   3      264.64      260.75      5.93 o 
   6   1   3        6.59        9.70      2.21 o 
  -6   2   3      273.30      282.36      6.28 o 
  -5   2   3       35.92       35.83      2.10 o 
  -4   2   3        3.09        4.13      0.92 o 
  -3   2   3      313.17      348.48      3.46 o 
  -2   2   3      372.98      427.60      4.20 o 
  -1   2   3        0.13        0.34      0.49 o 
   0   2   3       28.27       26.94      0.60 o 
   1   2   3      576.73      588.26      3.41 o 
   2   2   3      128.48      137.88      2.57 o 
   3   2   3       56.00       64.72      2.16 o 
   4   2   3      872.90      862.80     13.04 o 
   5   2   3      215.66      199.16      4.87 o 
   6   2   3       25.68       27.68      2.59 o 
  -6   3   3      147.80      139.00      4.50 o 
  -5   3   3      128.14      128.18      3.54 o 
  -4   3   3       43.26       55.13      2.01 o 
  -3   3   3      219.30      244.41      2.92 o 
  -2   3   3        8.48       13.14      0.75 o 
  -1   3   3      527.12      588.10      4.15 o 
   0   3   3       52.81       53.57      0.78 o 
   1   3   3        2.92        2.53      0.39 o 
   2   3   3      259.89      316.71      3.87 o 
   3   3   3       33.48       32.46      1.60 o 
   4   3   3      264.74      255.42      4.78 o 
   5   3   3       32.66       32.63      2.46 o 
   6   3   3        5.14       10.37      2.14 o 
  -6   4   3       39.08       40.24      2.79 o 
  -5   4   3       42.06       38.30      2.35 o 
  -4   4   3        4.16        2.93      0.95 o 
  -3   4   3       37.88       38.47      1.42 o 
  -2   4   3      388.62      437.98      4.17 o 
  -1   4   3     1917.22     1962.21     10.92 o 
   0   4   3      838.23      842.78      3.87 o 
   1   4   3     1247.59     1357.76      7.03 o 
   2   4   3      243.63      304.29      5.17 o 
   3   4   3        1.18       -0.15      0.74 o 
   4   4   3       47.56       49.33      2.43 o 
   5   4   3        5.54        4.17      1.52 o 
   6   4   3       43.04       41.73      3.14 o 
  -6   5   3       20.90       17.04      2.19 o 
  -5   5   3       22.81       16.80      1.99 o 
  -4   5   3        0.58       -0.07      0.85 o 
  -3   5   3       14.89       18.47      1.22 o 
  -2   5   3       71.28       68.62      1.57 o 
  -1   5   3      842.88      883.78      5.27 o 
   0   5   3      367.94      388.69      2.17 o 
   1   5   3      958.48      950.94      5.10 o 
   2   5   3        0.27        1.80      0.61 o 
   3   5   3       96.61      121.85      2.46 o 
   4   5   3      435.44      425.40      7.24 o 
   5   5   3       74.95       75.01      3.12 o 
   6   5   3        0.02        3.58      1.93 o 
  -6   6   3       74.85       81.23      3.98 o 
  -5   6   3      174.21      175.71      4.88 o 
  -4   6   3      374.83      366.35      5.59 o 
  -3   6   3       84.80       86.41      1.90 o 
  -2   6   3       34.85       34.45      1.19 o 
  -1   6   3       22.38       21.61      0.66 o 
   0   6   3      539.74      558.99      2.89 o 
   1   6   3      154.98      156.97      1.25 o 
   2   6   3     2128.27     2240.19     13.99 o 
   3   6   3       13.87       14.59      1.13 o 
   4   6   3      526.90      493.48      6.96 o 
   5   6   3      123.27      115.40      3.76 o 
   6   6   3        7.04        8.53      2.11 o 
  -6   7   3        6.64        2.77      2.00 o 
  -5   7   3       55.89       55.20      3.33 o 
  -4   7   3        7.75        4.79      1.12 o 
  -3   7   3        0.03        0.51      0.60 o 
  -2   7   3       50.84       57.09      1.53 o 
  -1   7   3      370.44      410.70      2.83 o 
   0   7   3      181.53      207.84      1.59 o 
   1   7   3       22.16       21.66      0.51 o 
   2   7   3      214.00      273.14      2.39 o 
   3   7   3        0.25        1.08      0.87 o 
   4   7   3        4.71        8.15      1.55 o 
   5   7   3       90.47       93.11      3.74 o 
   6   7   3        6.51        9.66      2.04 o 
  -6   8   3       91.10      101.51      7.59 o 
  -5   8   3      227.92      236.87      7.64 o 
  -4   8   3       91.43       87.78      2.53 o 
  -3   8   3      208.13      223.76      3.14 o 
  -2   8   3      591.41      610.99      4.62 o 
  -1   8   3     4564.60     4696.13     23.78 o 
   0   8   3     1469.35     1526.07      6.54 o 
   1   8   3        8.83       13.30      0.45 o 
   2   8   3        1.44        0.36      0.39 o 
   3   8   3       62.16       67.46      3.03 o 
   4   8   3      262.66      264.13      5.03 o 
   5   8   3       10.88        7.79      1.88 o 
   6   8   3        9.81       13.59      2.78 o 
  -6   9   3       90.23       90.07      4.14 o 
  -5   9   3      132.07      141.81      4.89 o 
  -4   9   3        0.23        2.20      1.05 o 
  -3   9   3       19.75       24.78      1.40 o 
  -2   9   3       41.55       34.91      0.87 o 
  -1   9   3      106.19      109.41      1.42 o 
   0   9   3      796.62      895.97      4.30 o 
   1   9   3        0.26        0.18      0.29 o 
   2   9   3       40.62       54.75      1.06 o 
   3   9   3        4.11        8.07      1.30 o 
   4   9   3       95.98      102.81      3.34 o 
   5   9   3      380.79      361.63      9.99 o 
   6   9   3        1.07        3.67      1.85 o 
  -6  10   3       22.30       22.01      2.53 o 
  -5  10   3      726.72      753.48     16.68 o 
  -4  10   3       31.03       30.93      2.42 o 
  -3  10   3      104.28      110.28      2.56 o 
  -2  10   3      541.54      531.00      3.74 o 
  -1  10   3     1143.74     1122.70      7.07 o 
   0  10   3     7903.72     8296.62     30.81 o 
   1  10   3       59.39       71.36      0.87 o 
   2  10   3      306.84      235.23      2.29 o 
   3  10   3      236.87      240.10      4.24 o 
   4  10   3       13.81       17.61      2.41 o 
   5  10   3       11.57        7.99      1.82 o 
   6  10   3      243.90      265.40      7.29 o 
  -6  11   3        2.98       -3.07      3.07 o 
  -5  11   3      163.54      163.49      6.41 o 
  -4  11   3      196.85      208.11      4.81 o 
  -3  11   3        5.70        7.11      1.08 o 
  -2  11   3      342.69      377.27      2.93 o 
  -1  11   3       41.51       45.80      0.94 o 
   0  11   3      625.71      710.64      3.65 o 
   1  11   3      822.44      859.20      4.04 o 
   2  11   3        1.02        2.09      0.74 o 
   3  11   3      796.95      762.52      9.09 o 
   4  11   3      124.05      118.62      3.97 o 
   5  11   3       67.84       66.71      3.49 o 
   6  11   3       56.64       62.60      3.73 o 
  -6  12   3      179.47      178.49      6.32 o 
  -5  12   3      276.69      295.15      8.36 o 
  -4  12   3      467.85      489.16      7.72 o 
  -3  12   3      262.63      243.95      4.28 o 
  -2  12   3      184.22      183.96      2.08 o 
  -1  12   3     1122.30     1229.52      6.21 o 
   0  12   3      475.80      525.84      3.01 o 
   1  12   3      473.12      527.07      3.04 o 
   2  12   3       16.75       22.02      0.98 o 
   3  12   3       38.26       34.45      1.56 o 
   4  12   3       81.09       85.27      3.61 o 
   5  12   3        1.04        3.99      2.23 o 
   6  12   3       21.01       27.47      3.36 o 
  -6  13   3      244.52      247.56     14.10 o 
  -5  13   3       15.18       11.50      2.79 o 
  -4  13   3       17.40       18.93      2.20 o 
  -3  13   3        1.81        2.07      0.73 o 
  -2  13   3     1318.44     1324.73      8.50 o 
  -1  13   3      483.18      493.48      3.19 o 
   0  13   3      353.76      343.24      2.33 o 
   1  13   3     1260.80     1413.86      6.67 o 
   2  13   3      738.07      768.73      5.59 o 
   3  13   3      168.63      172.24      3.06 o 
   4  13   3      302.62      299.09      6.30 o 
   5  13   3        0.78        3.19      1.78 o 
   6  13   3        1.26        5.13      2.19 o 
  -6  14   3       28.11       34.48      4.34 o 
  -5  14   3        5.71        7.33      2.07 o 
  -4  14   3       29.29       30.18      2.46 o 
  -3  14   3      569.23      579.82      6.51 o 
  -2  14   3      122.98      116.92      2.04 o 
  -1  14   3      329.13      309.78      2.34 o 
   0  14   3      668.76      691.51      4.03 o 
   1  14   3     1093.40     1126.33      5.64 o 
   2  14   3      289.88      320.71      3.40 o 
   3  14   3       14.21       11.73      1.43 o 
   4  14   3      185.76      172.02      3.64 o 
   5  14   3        2.34        2.75      1.79 o 
   6  14   3      141.49      145.07      6.91 o 
  -6  15   3        2.16        3.32      2.59 o 
  -5  15   3      232.04      224.61      7.92 o 
  -4  15   3       23.92       24.20      2.05 o 
  -3  15   3     1468.45     1461.39     12.35 o 
  -2  15   3        2.53        1.46      0.72 o 
  -1  15   3       86.14       91.20      1.22 o 
   0  15   3     1277.93     1330.33      6.62 o 
   1  15   3      481.08      544.12      3.64 o 
   2  15   3      119.16      154.85      2.74 o 
   3  15   3      802.71      806.26      8.05 o 
   4  15   3       23.49       20.84      1.79 o 
   5  15   3      108.42      102.78      4.60 o 
   6  15   3       68.13       77.51      4.41 o 
  -6  16   3       31.89       30.20      4.01 o 
  -5  16   3       30.44       38.39      5.47 o 
  -4  16   3      146.17      142.10      3.63 o 
  -3  16   3      341.95      328.62      5.13 o 
  -2  16   3      108.75       91.21      2.07 o 
  -1  16   3        7.41       13.42      0.68 o 
   0  16   3       35.20       45.82      1.12 o 
   1  16   3      174.60      184.02      1.95 o 
   2  16   3       15.26       10.16      1.01 o 
   3  16   3       44.92       45.17      2.10 o 
   4  16   3       69.75       64.15      2.70 o 
   5  16   3        0.36        2.35      1.78 o 
   6  16   3        2.08        5.12      2.61 o 
  -6  17   3        4.78        7.12      2.59 o 
  -5  17   3       27.81       34.65      3.52 o 
  -4  17   3      297.66      311.52      6.43 o 
  -3  17   3        2.67        2.50      1.02 o 
  -2  17   3     2939.87     2839.34     17.26 o 
  -1  17   3        0.22        0.50      0.50 o 
   0  17   3        5.04       10.56      0.80 o 
   1  17   3       21.47       22.73      0.95 o 
   2  17   3      124.45      104.10      2.34 o 
   3  17   3      593.50      558.36      6.65 o 
   4  17   3      856.86      777.65     12.13 o 
   5  17   3      101.32      102.25      5.08 o 
   6  17   3        0.79        3.34      2.22 o 
  -6  18   3       15.57       15.04      5.66 o 
  -5  18   3        6.71        9.07      2.86 o 
  -4  18   3        0.90        4.00      1.68 o 
  -3  18   3       10.46        8.47      1.44 o 
  -2  18   3        0.58        0.94      0.97 o 
  -1  18   3       34.94       40.89      1.07 o 
   0  18   3       42.41       48.25      1.30 o 
   1  18   3      831.81      840.09      5.86 o 
   2  18   3        4.74        6.37      1.07 o 
   3  18   3     1706.25     1527.10     13.11 o 
   4  18   3       36.70       41.04      3.33 o 
   5  18   3        6.31        8.71      2.30 o 
   6  18   3       11.73       14.73      2.53 o 
  -6  19   3        5.63        8.22      2.62 o 
  -5  19   3       21.27       22.03      3.22 o 
  -4  19   3       48.31       46.56      3.40 o 
  -3  19   3       78.97       83.96      2.91 o 
  -2  19   3      639.12      634.22      6.33 o 
  -1  19   3        6.97        3.11      0.67 o 
   0  19   3      178.22      183.29      2.34 o 
   1  19   3       27.83       27.00      1.03 o 
   2  19   3      479.11      469.06      5.31 o 
   3  19   3       19.99       33.18      2.02 o 
   4  19   3      139.81      124.67      5.00 o 
   5  19   3      135.06      142.27      5.61 o 
   6  19   3        0.21        4.12      3.00 o 
  -6  20   3      103.25      105.70     15.84 o 
  -5  20   3       33.92       20.95      3.60 o 
  -4  20   3       19.15       24.65      2.85 o 
  -3  20   3        8.11        9.57      1.79 o 
  -2  20   3      414.81      405.61      4.97 o 
  -1  20   3        1.85        1.73      0.65 o 
   0  20   3      252.17      244.35      2.77 o 
   1  20   3       11.16        7.82      0.97 o 
   2  20   3     1223.74     1207.62      9.85 o 
   3  20   3      124.14      101.03      3.62 o 
   4  20   3       81.83       90.37      4.56 o 
   5  20   3        0.14        1.17      1.87 o 
   6  20   3        1.27        6.43      6.14 o 
  -5  21   3        6.17        0.52      2.30 o 
  -4  21   3        0.00        2.28      1.70 o 
  -3  21   3      233.27      222.92      5.29 o 
  -2  21   3       78.50       70.62      2.31 o 
  -1  21   3      199.14      197.22      2.82 o 
   0  21   3       86.40       75.17      1.69 o 
   1  21   3        6.46        4.67      0.92 o 
   2  21   3     1298.26     1176.48      9.80 o 
   3  21   3      437.31      398.35      8.28 o 
   4  21   3        0.05        4.34      1.99 o 
   5  21   3       15.74       16.48      2.89 o 
  -5  22   3       49.91       42.57      4.41 o 
  -4  22   3      117.02      108.50      5.52 o 
  -3  22   3     1158.15     1149.40     13.39 o 
  -2  22   3      457.70      432.17      5.34 o 
  -1  22   3      607.74      612.44      5.46 o 
   0  22   3        3.87        3.61      0.79 o 
   1  22   3       26.33       31.54      1.80 o 
   2  22   3      599.39      602.89      6.50 o 
   3  22   3      173.62      144.13      3.81 o 
   4  22   3      106.69       98.50      4.71 o 
   5  22   3       47.32       47.50      3.81 o 
  -5  23   3       84.48       87.43      5.89 o 
  -4  23   3      135.41      127.07      5.00 o 
  -3  23   3        1.02        2.47      1.64 o 
  -2  23   3        8.64        7.23      1.51 o 
  -1  23   3      313.42      306.53      4.27 o 
   0  23   3        7.77        6.57      0.93 o 
   1  23   3       43.12       37.72      1.72 o 
   2  23   3       63.45       70.24      2.62 o 
   3  23   3       26.42       17.34      1.78 o 
   4  23   3        3.06        5.17      2.23 o 
   5  23   3      290.75      314.02      8.86 o 
  -5  24   3        0.62        1.28      2.61 o 
  -4  24   3        3.73        4.86      2.02 o 
  -3  24   3        1.12        2.17      1.65 o 
  -2  24   3      227.64      224.95      4.25 o 
  -1  24   3        7.31        4.73      0.89 o 
   0  24   3        0.05        0.75      0.90 o 
   1  24   3      156.43      130.20      2.76 o 
   2  24   3      748.06      673.90      7.65 o 
   3  24   3      185.20      174.47      4.03 o 
   4  24   3      125.90      105.62      4.90 o 
   5  24   3       44.71       36.11      3.52 o 
  -5  25   3       43.84       34.05      4.38 o 
  -4  25   3      175.58      183.01      5.92 o 
  -3  25   3       45.73       45.52      3.15 o 
  -2  25   3        3.25        6.41      1.84 o 
  -1  25   3        0.00        0.59      1.13 o 
   0  25   3       12.15       11.27      1.21 o 
   1  25   3      166.35      157.42      3.50 o 
   2  25   3       86.83       85.07      3.56 o 
   3  25   3        4.43        9.27      1.95 o 
   4  25   3       87.61       78.63      4.44 o 
   5  25   3        2.15        3.56      2.30 o 
  -5  26   3       15.44       10.23      3.21 o 
  -4  26   3       80.03       88.45      5.08 o 
  -3  26   3       45.30       39.84      3.37 o 
  -2  26   3        8.68        9.84      2.05 o 
  -1  26   3      566.14      536.08      6.80 o 
   0  26   3      191.43      199.59      3.40 o 
   1  26   3        4.66        3.86      1.31 o 
   2  26   3      139.12      121.93      4.19 o 
   3  26   3      136.27      129.99      4.73 o 
   4  26   3       13.88       14.01      3.42 o 
   5  26   3        0.79        2.45      2.20 o 
  -5  27   3       16.19       15.21      3.40 o 
  -4  27   3       29.39       21.72      3.32 o 
  -3  27   3        3.90        2.84      1.98 o 
  -2  27   3      103.89      110.15      4.24 o 
  -1  27   3        6.66        7.26      1.60 o 
   0  27   3      304.32      293.86      7.90 o 
   1  27   3      108.30       94.49      3.51 o 
   2  27   3        6.49        4.86      1.85 o 
   3  27   3       69.43       69.28      4.76 o 
   4  27   3        2.06        5.84      2.65 o 
   5  27   3        3.09        3.40      2.36 o 
  -4  28   3        2.35        4.31      2.49 o 
  -3  28   3       33.81       34.18      3.12 o 
  -2  28   3        0.14        0.90      1.75 o 
  -1  28   3       73.87       85.18      4.02 o 
   0  28   3      618.40      596.48     11.58 o 
   1  28   3      118.74      113.47      4.71 o 
   2  28   3      174.80      158.43      4.72 o 
   3  28   3        6.51        6.35      2.27 o 
   4  28   3      105.39      109.06      5.28 o 
  -4  29   3       16.26       11.93      2.98 o 
  -3  29   3       29.54       28.37      3.04 o 
  -2  29   3       61.59       59.03      3.62 o 
  -1  29   3      527.77      505.99     10.69 o 
   0  29   3      207.86      202.73      7.00 o 
   1  29   3      331.42      313.67      8.75 o 
   2  29   3       45.77       46.34      3.26 o 
   3  29   3       40.58       36.10      3.34 o 
   4  29   3       14.45       17.24      3.11 o 
  -4  30   3       96.34       98.58      6.32 o 
  -3  30   3        0.12        1.72      2.15 o 
  -2  30   3      206.59      201.39      5.73 o 
  -1  30   3       33.49       37.17      3.93 o 
   0  30   3       60.03       53.51      4.42 o 
   1  30   3       62.66       69.05      4.93 o 
   2  30   3        0.16        0.06      2.17 o 
   3  30   3        0.00        1.47      2.19 o 
   4  30   3       57.33       69.06      4.71 o 
  -4  31   3        5.88        6.90      3.03 o 
  -3  31   3      154.88      173.33      5.80 o 
  -2  31   3      154.15      159.34      5.34 o 
  -1  31   3      134.83      144.61      7.31 o 
   0  31   3       80.19       63.85      4.81 o 
   1  31   3        0.04       -1.50      2.70 o 
   2  31   3       61.96       50.21      6.68 o 
   3  31   3       51.10       56.09      3.97 o 
   4  31   3       20.53       23.22      3.65 o 
  -4  32   3       84.17       90.01      5.83 o 
  -3  32   3        0.35        0.79      2.32 o 
  -2  32   3      120.57      139.39      5.98 o 
  -1  32   3       10.38        3.81      3.25 o 
   0  32   3        0.15       -1.29      2.68 o 
   1  32   3       19.53       18.24      3.66 o 
   2  32   3       37.76       32.06      5.18 o 
   3  32   3       14.18       16.98      3.13 o 
   4  32   3       37.48       47.20      5.91 o 
  -3  33   3       28.19       21.57      3.38 o 
  -2  33   3       68.21       75.78      5.58 o 
  -1  33   3       10.22       13.54      4.13 o 
   0  33   3       35.63       28.73      4.01 o 
   1  33   3        1.43        2.81      3.00 o 
   2  33   3        9.44       11.65      3.67 o 
   3  33   3        8.82        9.43      2.76 o 
  -3  34   3      195.33      197.38      6.93 o 
  -2  34   3       80.51       91.70      6.88 o 
  -1  34   3        5.58        8.99      4.23 o 
   0  34   3        0.08       -1.71      3.19 o 
   1  34   3      224.71      226.76      8.37 o 
   2  34   3       19.38       18.13      5.32 o 
   3  34   3      333.88      350.14      8.96 o 
  -3  35   3       26.36       15.97      4.20 o 
  -2  35   3        5.17        1.74      3.81 o 
  -1  35   3       12.18        8.84      3.90 o 
   0  35   3        0.00        2.74      3.49 o 
   1  35   3       88.46       91.39      6.14 o 
   2  35   3       15.30       17.74      4.66 o 
   3  35   3       94.26      112.78     15.09 o 
  -2  36   3       17.19        8.06      4.42 o 
  -1  36   3      116.11      117.73      7.75 o 
   0  36   3       86.46       96.00      7.28 o 
   1  36   3       58.48       54.56      5.31 o 
   2  36   3        1.97       -2.34      2.98 o 
  -2  37   3       16.39       13.49      4.62 o 
  -1  37   3        5.80       13.59      4.60 o 
   0  37   3       61.01       62.16      6.34 o 
   1  37   3       29.41       32.89      4.81 o 
   2  37   3        6.58        1.51      7.67 o 
  -2  38   3        0.50        8.36      5.06 o 
  -1  38   3       63.78       70.80      6.92 o 
   0  38   3       33.40       37.09      5.59 o 
   1  38   3        0.77        2.41      3.58 o 
   2  38   3        9.27       11.20      5.08 o 
  -1  39   3      167.30      176.32      9.53 o 
   0  39   3        1.45        3.63      4.32 o 
   1  39   3        1.58        0.14      3.46 o 
  -6   0   4        0.03        1.04      2.60 o 
  -5   0   4       44.46       50.14      5.66 o 
  -4   0   4     1395.72     1383.09     17.82 o 
  -3   0   4       27.48       31.78      2.41 o 
  -2   0   4     1160.36     1133.46     14.98 o 
  -1   0   4       42.21       37.39      1.40 o 
   0   0   4        1.31        0.49      0.45 o 
   1   0   4      262.20      285.50      2.54 o 
   2   0   4     3941.91     4055.80     34.84 o 
   3   0   4      363.62      372.94     11.14 o 
   4   0   4      287.99      278.57      8.41 o 
   5   0   4      484.48      492.64     12.02 o 
   6   0   4       21.42       27.82      3.81 o 
  -6   1   4       12.18       15.15      2.38 o 
  -5   1   4      303.04      283.17      5.97 o 
  -4   1   4      162.06      161.63      3.21 o 
  -3   1   4       33.40       40.44      1.86 o 
  -2   1   4      117.23      121.69      2.85 o 
  -1   1   4      708.52      728.88      5.41 o 
   0   1   4       39.82       33.65      0.69 o 
   1   1   4     3842.66     4001.23     22.52 o 
   2   1   4      556.40      670.35      4.03 o 
   3   1   4        4.98        6.59      2.13 o 
   4   1   4      105.28      105.03      3.82 o 
   5   1   4        0.59        1.91      1.56 o 
   6   1   4        4.35        3.24      1.83 o 
  -6   2   4        6.91        2.89      1.82 o 
  -5   2   4        2.50        3.07      1.44 o 
  -4   2   4      280.72      302.84      4.46 o 
  -3   2   4       35.25       42.06      1.75 o 
  -2   2   4      106.25       84.54      1.77 o 
  -1   2   4     2046.81     2178.10     11.54 o 
   0   2   4     1717.28     1646.02      7.01 o 
   1   2   4      566.23      584.46      2.84 o 
   2   2   4     1132.56     1154.81      6.41 o 
   3   2   4     1517.38     1496.41     15.67 o 
   4   2   4      191.35      186.67      4.67 o 
   5   2   4       14.51       14.17      2.25 o 
   6   2   4       40.32       38.44      3.10 o 
  -6   3   4        1.12        3.14      1.70 o 
  -5   3   4       57.94       51.54      2.87 o 
  -4   3   4       93.16       98.05      2.89 o 
  -3   3   4        6.26        9.58      1.04 o 
  -2   3   4      122.50      125.10      2.24 o 
  -1   3   4       70.41       76.68      1.31 o 
   0   3   4     1166.77     1167.31      5.28 o 
   1   3   4       19.98       10.14      0.42 o 
   2   3   4      143.38      142.32      1.93 o 
   3   3   4      129.23      112.63      3.39 o 
   4   3   4      402.39      374.25      6.60 o 
   5   3   4      106.17      104.55      4.68 o 
   6   3   4      122.15      130.05      5.17 o 
  -6   4   4       15.97       14.04      2.29 o 
  -5   4   4       26.52       22.21      2.36 o 
  -4   4   4        7.10        6.65      1.24 o 
  -3   4   4        2.09        3.47      0.90 o 
  -2   4   4     1431.52     1383.92      9.55 o 
  -1   4   4       61.73       82.66      1.30 o 
   0   4   4        0.00       -0.32      0.32 o 
   1   4   4     2720.97     2864.66     11.04 o 
   2   4   4       35.59       27.01      0.91 o 
   3   4   4       37.63       24.83      2.26 o 
   4   4   4      277.72      284.35      5.72 o 
   5   4   4       25.08       23.94      2.42 o 
   6   4   4       77.25       79.29      4.27 o 
  -6   5   4        0.84       -0.37      1.99 o 
  -5   5   4       77.98       70.67      3.86 o 
  -4   5   4        4.41        3.83      1.11 o 
  -3   5   4       47.90       46.12      2.05 o 
  -2   5   4      577.91      628.96      4.25 o 
  -1   5   4      188.53      190.45      1.99 o 
   0   5   4      223.79      216.18      1.67 o 
   1   5   4      488.93      468.49      2.46 o 
   2   5   4       40.96       47.52      1.09 o 
   3   5   4      436.62      442.42      6.74 o 
   4   5   4      787.33      762.41     10.01 o 
   5   5   4        2.56        1.19      1.63 o 
   6   5   4      106.89      110.61      4.89 o 
  -6   6   4      253.20      259.12      6.77 o 
  -5   6   4       89.38       80.03      5.02 o 
  -4   6   4       41.81       43.94      2.88 o 
  -3   6   4      146.11      158.91      3.34 o 
  -2   6   4     8270.65     8478.30     46.47 o 
  -1   6   4      192.96      195.27      1.87 o 
   0   6   4        2.76        1.83      0.38 o 
   1   6   4      233.70      243.38      1.62 o 
   2   6   4      171.26      142.91      1.75 o 
   3   6   4      586.08      564.91      7.31 o 
   4   6   4      529.55      523.66      8.21 o 
   5   6   4       93.63      101.38      3.98 o 
   6   6   4       56.27       45.61      3.57 o 
  -6   7   4       51.21       45.59      3.30 o 
  -5   7   4      215.48      211.87      6.58 o 
  -4   7   4      230.63      232.56      4.56 o 
  -3   7   4      260.93      280.79      4.35 o 
  -2   7   4     4163.29     4269.74     25.22 o 
  -1   7   4     5102.95     5329.07     23.71 o 
   0   7   4      157.99      214.16      1.65 o 
   1   7   4       42.94       52.93      0.75 o 
   2   7   4      239.77      271.04      2.67 o 
   3   7   4     1266.95     1217.07      9.95 o 
   4   7   4      254.31      241.50      6.33 o 
   5   7   4      153.39      137.58      4.93 o 
   6   7   4        1.28       -1.41      1.64 o 
  -6   8   4       65.84       71.99      4.37 o 
  -5   8   4       29.56       28.53      2.73 o 
  -4   8   4        3.14        3.37      1.29 o 
  -3   8   4      576.47      607.15      6.92 o 
  -2   8   4      642.20      652.62      4.60 o 
  -1   8   4     3291.23     3523.93     17.53 o 
   0   8   4     1470.66     1487.04      6.60 o 
   1   8   4       69.39       72.97      0.89 o 
   2   8   4       42.53       41.72      1.38 o 
   3   8   4     2673.12     2530.88     17.28 o 
   4   8   4      232.09      223.67      5.19 o 
   5   8   4        4.49        1.91      1.81 o 
   6   8   4       43.88       47.76      3.67 o 
  -6   9   4       17.60       18.89      3.23 o 
  -5   9   4      217.23      205.26      5.91 o 
  -4   9   4       39.95       45.04      3.27 o 
  -3   9   4      440.72      460.06      6.12 o 
  -2   9   4      349.90      379.87      3.28 o 
  -1   9   4     2113.96     2211.05     10.96 o 
   0   9   4      787.53      898.12      4.56 o 
   1   9   4      936.62      916.31      4.33 o 
   2   9   4      299.85      249.55      2.74 o 
   3   9   4      278.82      276.60      4.62 o 
   4   9   4      790.96      720.35      9.80 o 
   5   9   4       93.17       83.75      4.39 o 
   6   9   4       83.17       91.00      4.60 o 
  -6  10   4       80.20       69.40      4.26 o 
  -5  10   4        6.28        6.60      1.92 o 
  -4  10   4      297.22      277.43      6.63 o 
  -3  10   4      223.28      240.83      4.06 o 
  -2  10   4      343.87      374.02      3.53 o 
  -1  10   4        0.75        2.88      0.47 o 
   0  10   4      112.84      128.01      1.66 o 
   1  10   4        2.83        6.89      0.45 o 
   2  10   4      122.15       96.82      1.77 o 
   3  10   4      709.88      688.89      6.89 o 
   4  10   4        6.14       13.18      1.88 o 
   5  10   4      401.74      386.76      8.35 o 
   6  10   4        3.23        5.52      2.03 o 
  -6  11   4       11.48       11.57      2.67 o 
  -5  11   4      229.70      220.84      6.28 o 
  -4  11   4        5.99        8.68      1.68 o 
  -3  11   4        9.84       14.92      1.26 o 
  -2  11   4      122.07      122.54      2.02 o 
  -1  11   4      407.17      412.57      2.90 o 
   0  11   4       47.64       50.44      1.02 o 
   1  11   4      482.25      534.20      3.05 o 
   2  11   4      155.81      155.13      2.24 o 
   3  11   4      360.53      344.00      4.58 o 
   4  11   4       10.68        8.28      1.95 o 
   5  11   4       68.42       57.57      3.72 o 
   6  11   4      157.59      163.84      7.80 o 
  -6  12   4       50.06       40.74      4.00 o 
  -5  12   4        3.52        1.86      2.08 o 
  -4  12   4      244.06      249.92      5.46 o 
  -3  12   4      104.31      109.19      2.73 o 
  -2  12   4      118.50      117.29      2.03 o 
  -1  12   4      278.06      310.31      2.47 o 
   0  12   4     3847.59     4023.65     17.12 o 
   1  12   4      372.64      384.25      2.68 o 
   2  12   4      250.61      238.36      2.96 o 
   3  12   4       49.64       55.29      2.29 o 
   4  12   4      343.65      304.47      6.05 o 
   5  12   4        0.17       -0.28      1.82 o 
   6  12   4       17.23       17.78      4.28 o 
  -6  13   4        3.24        3.57      2.22 o 
  -5  13   4      168.17      166.25      6.44 o 
  -4  13   4      386.90      382.35      6.96 o 
  -3  13   4       63.38       65.33      3.22 o 
  -2  13   4     1182.72     1165.50      7.95 o 
  -1  13   4        1.54        0.17      0.42 o 
   0  13   4     1449.62     1515.65      7.75 o 
   1  13   4       97.25      108.84      1.48 o 
   2  13   4       86.14       89.87      1.88 o 
   3  13   4      684.48      638.38      7.08 o 
   4  13   4      209.82      177.90      3.75 o 
   5  13   4       84.83       74.60      4.54 o 
   6  13   4       10.27        7.74      2.32 o 
  -6  14   4        6.88        9.70      2.77 o 
  -5  14   4        8.29       11.33      2.72 o 
  -4  14   4       15.18       18.08      1.87 o 
  -3  14   4      290.92      280.26      4.47 o 
  -2  14   4       42.90       48.10      1.50 o 
  -1  14   4      560.55      569.36      3.92 o 
   0  14   4      445.56      426.66      3.36 o 
   1  14   4      131.97      153.47      1.84 o 
   2  14   4      314.60      286.69      3.43 o 
   3  14   4      597.36      542.84      7.45 o 
   4  14   4      206.24      186.19      4.14 o 
   5  14   4      206.39      220.68      6.98 o 
   6  14   4        5.22       12.49      3.78 o 
  -6  15   4        7.66       21.33      4.50 o 
  -5  15   4       15.56       20.94      3.81 o 
  -4  15   4      185.99      190.21      4.37 o 
  -3  15   4      174.66      166.51      3.55 o 
  -2  15   4     1116.40     1096.27      7.81 o 
  -1  15   4      227.72      223.85      2.25 o 
   0  15   4        4.64        1.72      0.65 o 
   1  15   4      133.52      133.31      1.80 o 
   2  15   4      427.27      387.22      4.51 o 
   3  15   4      109.88      102.49      4.26 o 
   4  15   4        0.58        0.15      1.63 o 
   5  15   4       16.90       17.85      2.80 o 
   6  15   4      131.05      135.06      6.88 o 
  -6  16   4        7.47       21.19      5.59 o 
  -5  16   4        1.82        0.32      3.10 o 
  -4  16   4      254.20      259.29      6.67 o 
  -3  16   4     2075.78     2034.81     16.20 o 
  -2  16   4      481.26      455.83      5.03 o 
  -1  16   4      161.91      159.08      1.89 o 
   0  16   4       39.88       38.25      1.25 o 
   1  16   4      172.84      142.98      1.98 o 
   2  16   4       90.06       90.96      2.20 o 
   3  16   4       80.52       93.32      3.13 o 
   4  16   4       14.72       13.70      2.41 o 
   5  16   4        8.70        5.21      2.26 o 
   6  16   4        6.89       10.10      2.38 o 
  -6  17   4       25.37       32.68      5.95 o 
  -5  17   4       14.18        4.08      4.47 o 
  -4  17   4        7.12        7.57      1.99 o 
  -3  17   4      752.70      743.55      8.23 o 
  -2  17   4        2.22        1.58      0.99 o 
  -1  17   4       24.28       24.85      0.98 o 
   0  17   4        1.04       -0.58      0.62 o 
   1  17   4        1.24        3.09      0.70 o 
   2  17   4      205.12      208.23      3.38 o 
   3  17   4      390.42      393.70      6.22 o 
   4  17   4        7.56        8.82      2.22 o 
   5  17   4      117.92      118.33      5.55 o 
   6  17   4        3.66        8.72      2.25 o 
  -6  18   4       18.76       18.65      5.57 o 
  -5  18   4       25.06       23.92      3.65 o 
  -4  18   4      310.65      302.49      7.45 o 
  -3  18   4      339.54      333.83      5.31 o 
  -2  18   4      227.39      206.99      3.56 o 
  -1  18   4        0.48        0.50      0.64 o 
   0  18   4       19.52       18.87      1.01 o 
   1  18   4       99.69       87.20      1.89 o 
   2  18   4      866.69      811.54      8.14 o 
   3  18   4        1.40        2.91      1.72 o 
   4  18   4       80.05       64.02      4.02 o 
   5  18   4        5.76        7.47      3.16 o 
   6  18   4       78.84       72.82     10.12 o 
  -5  19   4        6.60        8.31      2.50 o 
  -4  19   4       44.57       48.11      3.61 o 
  -3  19   4      156.16      158.20      4.14 o 
  -2  19   4      139.24      130.93      2.85 o 
  -1  19   4       85.09       93.62      1.94 o 
   0  19   4       21.06       19.02      1.05 o 
   1  19   4      901.13      867.67      7.28 o 
   2  19   4        0.08        0.63      1.13 o 
   3  19   4      480.24      432.03      7.50 o 
   4  19   4       35.89       40.64      3.47 o 
   5  19   4       29.19       45.64      4.06 o 
  -5  20   4       62.62       61.12      4.50 o 
  -4  20   4        9.22       12.26      2.40 o 
  -3  20   4       38.98       33.44      2.38 o 
  -2  20   4        9.96        9.13      1.27 o 
  -1  20   4       41.71       40.15      1.51 o 
   0  20   4       25.70       26.65      1.19 o 
   1  20   4       68.69       63.87      1.94 o 
   2  20   4      312.52      297.78      4.71 o 
   3  20   4      276.00      277.63      5.13 o 
   4  20   4        4.53        2.71      1.96 o 
   5  20   4       72.02       65.72      4.75 o 
  -5  21   4       17.53       11.87      4.49 o 
  -4  21   4       35.95       36.18      3.38 o 
  -3  21   4      118.63      116.88      4.08 o 
  -2  21   4       73.57       71.67      2.69 o 
  -1  21   4        3.77        0.78      0.99 o 
   0  21   4      176.58      146.56      2.34 o 
   1  21   4       71.66       70.91      2.05 o 
   2  21   4       93.79       84.61      2.78 o 
   3  21   4        0.29        3.10      1.45 o 
   4  21   4      171.01      165.47      5.53 o 
   5  21   4        5.62        7.60      2.58 o 
  -5  22   4       14.25        8.21      2.79 o 
  -4  22   4        8.50        7.07      2.25 o 
  -3  22   4      327.83      321.21      6.48 o 
  -2  22   4      119.54      119.65      3.14 o 
  -1  22   4        8.16        2.30      0.84 o 
   0  22   4      134.76      113.56      2.20 o 
   1  22   4      286.26      266.75      3.96 o 
   2  22   4        0.30        0.89      1.39 o 
   3  22   4      131.17      127.59      3.78 o 
   4  22   4      111.45       94.80      4.92 o 
   5  22   4        7.41       12.28      2.75 o 
  -5  23   4       77.18       84.63      8.61 o 
  -4  23   4        5.04        4.93      2.31 o 
  -3  23   4       34.39       33.05      2.55 o 
  -2  23   4       33.55       34.38      2.07 o 
  -1  23   4      236.21      198.62      3.25 o 
   0  23   4       42.22       29.50      1.45 o 
   1  23   4      580.21      491.54      5.47 o 
   2  23   4      109.42      106.60      3.44 o 
   3  23   4      174.50      179.80      5.62 o 
   4  23   4       11.76        7.41      2.09 o 
   5  23   4      202.71      243.52      7.79 o 
  -5  24   4       77.32       72.49      7.21 o 
  -4  24   4      119.66      137.25      5.89 o 
  -3  24   4        5.70        4.40      1.72 o 
  -2  24   4       10.39        8.56      1.80 o 
  -1  24   4       10.88        7.65      1.54 o 
   0  24   4      263.29      184.48      3.07 o 
   1  24   4      297.48      251.49      4.38 o 
   2  24   4        0.12        2.72      1.92 o 
   3  24   4        2.85        2.57      2.09 o 
   4  24   4       39.10       40.28      3.71 o 
   5  24   4        0.07        1.95      2.19 o 
  -5  25   4       39.05       32.69      4.33 o 
  -4  25   4       29.49       33.94      3.59 o 
  -3  25   4      146.35      154.56      4.95 o 
  -2  25   4        1.04       -0.85      1.48 o 
  -1  25   4       25.40       20.83      1.97 o 
   0  25   4      444.60      352.18      4.83 o 
   1  25   4       39.18       37.80      2.26 o 
   2  25   4       71.54       64.89      3.84 o 
   3  25   4       10.18        8.43      2.41 o 
   4  25   4      264.01      256.56      7.67 o 
   5  25   4       20.89       22.95      3.45 o 
  -5  26   4       88.37       85.55      6.33 o 
  -4  26   4       12.64       12.51      2.90 o 
  -3  26   4        5.64        6.87      2.18 o 
  -2  26   4       99.61       97.87      3.81 o 
  -1  26   4      240.37      211.76      4.57 o 
   0  26   4       20.78       12.73      2.42 o 
   1  26   4       12.94       20.42      2.37 o 
   2  26   4       50.95       44.11      3.48 o 
   3  26   4        0.79        0.52      2.10 o 
   4  26   4       67.66       62.97      5.17 o 
   5  26   4        0.07        6.33      2.35 o 
  -4  27   4        6.78        5.86      2.52 o 
  -3  27   4       40.02       35.69      4.96 o 
  -2  27   4       24.87       26.32      2.52 o 
  -1  27   4        7.07       16.72      2.37 o 
   0  27   4        1.26       -0.37      2.35 o 
   1  27   4      100.66       88.63      3.88 o 
   2  27   4      360.44      349.66      7.79 o 
   3  27   4       72.42       67.63      4.33 o 
   4  27   4        2.36        3.44      3.33 o 
  -4  28   4      130.86      132.93      6.26 o 
  -3  28   4        2.05        1.48      2.16 o 
  -2  28   4       17.79       12.86      2.21 o 
  -1  28   4        0.83        0.46      1.87 o 
   0  28   4      171.02      152.38      6.09 o 
   1  28   4        4.41        1.29      2.17 o 
   2  28   4        9.23       11.07      2.50 o 
   3  28   4       52.72       60.07      4.24 o 
   4  28   4       15.56       15.57      3.35 o 
  -4  29   4       65.44       63.85      6.79 o 
  -3  29   4        2.91        1.63      2.29 o 
  -2  29   4       35.24       35.18      3.13 o 
  -1  29   4      374.70      364.15      8.43 o 
   0  29   4      236.56      245.94      7.63 o 
   1  29   4      148.88      124.57      6.16 o 
   2  29   4      116.86      108.25      4.93 o 
   3  29   4       17.11       16.95      3.10 o 
   4  29   4       22.68       26.42      3.81 o 
  -4  30   4        4.05        5.44      3.13 o 
  -3  30   4       91.98       96.73      5.07 o 
  -2  30   4       83.50       91.06      4.38 o 
  -1  30   4      144.21      150.35      5.78 o 
   0  30   4      479.74      471.47     12.23 o 
   1  30   4       90.98       89.33      7.79 o 
   2  30   4        7.97        7.56      3.10 o 
   3  30   4        1.64        3.22      2.49 o 
   4  30   4       36.96       39.45      4.32 o 
  -4  31   4        4.46        3.55      3.14 o 
  -3  31   4      125.03      134.31      5.90 o 
  -2  31   4      250.47      266.23      7.67 o 
  -1  31   4      180.41      174.14      7.07 o 
   0  31   4      323.06      324.00     10.37 o 
   1  31   4       71.50       83.84      5.57 o 
   2  31   4       22.41       22.36      3.83 o 
   3  31   4       57.19       54.04      5.34 o 
   4  31   4      400.47      440.50     10.96 o 
  -3  32   4       42.87       46.06      4.14 o 
  -2  32   4        0.20        4.49      2.72 o 
  -1  32   4      607.41      633.51     14.84 o 
   0  32   4        0.67        2.71      3.40 o 
   1  32   4      112.80      118.56      6.45 o 
   2  32   4       30.95       32.46      4.96 o 
   3  32   4       14.59       17.37      3.29 o 
  -3  33   4       14.04       15.86      3.37 o 
  -2  33   4       50.64       39.90      4.70 o 
  -1  33   4       60.29       77.40      6.90 o 
   0  33   4       64.29       71.06      7.48 o 
   1  33   4       24.78       20.88      4.01 o 
   2  33   4      151.64      154.81      8.62 o 
   3  33   4       17.93       17.07      3.72 o 
  -3  34   4        0.03        2.42      2.72 o 
  -2  34   4       66.68       67.80      6.44 o 
  -1  34   4      220.28      204.23      9.10 o 
   0  34   4        0.02        1.13      3.40 o 
   1  34   4      133.06      121.89      9.03 o 
   2  34   4        6.91       10.27      4.02 o 
   3  34   4      164.64      176.50      7.92 o 
  -3  35   4      121.30      113.21     10.93 o 
  -2  35   4       15.06       22.21      5.02 o 
  -1  35   4       58.73       45.44      5.72 o 
   0  35   4        5.03        6.77      3.89 o 
   1  35   4       11.32       12.02      4.62 o 
   2  35   4       95.78      118.75      8.64 o 
   3  35   4        5.26       29.40      9.15 o 
  -2  36   4      323.29      339.44     11.90 o 
  -1  36   4      131.54      129.73     10.35 o 
   0  36   4        0.29        1.16      3.67 o 
   1  36   4       51.87       68.89      5.86 o 
   2  36   4        0.02       13.53      5.22 o 
  -2  37   4       66.83       54.92      9.14 o 
  -1  37   4       51.84       51.15      7.44 o 
   0  37   4       87.34      103.49      7.70 o 
   1  37   4       20.93       31.53      5.45 o 
   2  37   4      892.74     1007.66     21.82 o 
  -1  38   4       37.18       46.33      6.12 o 
   0  38   4        0.05       -2.56      3.93 o 
   1  38   4       70.26       86.43      7.29 o 
   0  39   4       15.15       25.47     12.92 o 
  -6   1   5       16.67       11.52      2.73 o 
  -5   1   5      225.65      221.80      6.05 o 
  -4   1   5       12.07        8.45      1.38 o 
  -3   1   5        0.00       -0.15      1.07 o 
  -2   1   5       87.41       76.80      1.46 o 
  -1   1   5      119.18      126.30      1.77 o 
   0   1   5      628.16      617.53      3.37 o 
   1   1   5     1866.17     2046.32      8.86 o 
   2   1   5      194.23      203.61      2.40 o 
   3   1   5        2.77        3.33      1.65 o 
   4   1   5        0.15       -1.58      1.58 o 
   5   1   5        1.63        1.53      1.71 o 
   6   1   5       95.05      122.82      4.64 o 
  -6   2   5       14.77       13.64      2.70 o 
  -5   2   5        0.10        1.37      1.62 o 
  -4   2   5      162.48      167.81      4.36 o 
  -3   2   5        7.63        9.18      1.61 o 
  -2   2   5       71.10       69.52      1.44 o 
  -1   2   5       22.35       27.15      0.89 o 
   0   2   5      301.03      341.92      2.26 o 
   1   2   5       82.02       89.71      1.06 o 
   2   2   5       15.90       33.13      1.11 o 
   3   2   5        2.44        1.82      1.10 o 
   4   2   5       32.60       34.58      2.62 o 
   5   2   5        2.09        4.84      1.95 o 
   6   2   5       28.89       21.17      2.56 o 
  -6   3   5        0.43        4.31      2.09 o 
  -5   3   5        0.37        1.85      1.66 o 
  -4   3   5      111.95      104.88      3.45 o 
  -3   3   5      225.09      249.30      4.57 o 
  -2   3   5       18.35       21.55      0.93 o 
  -1   3   5      407.56      398.39      3.62 o 
   0   3   5      366.45      377.04      2.47 o 
   1   3   5      543.94      632.07      3.31 o 
   2   3   5      465.48      472.42      3.86 o 
   3   3   5       79.13       96.56      2.56 o 
   4   3   5      185.29      150.70      4.50 o 
   5   3   5       34.71       30.20      2.75 o 
   6   3   5       17.42       24.74      3.95 o 
  -6   4   5       49.92       35.60      3.80 o 
  -5   4   5        3.27        1.37      2.10 o 
  -4   4   5        0.11       -0.79      1.11 o 
  -3   4   5      406.64      415.08      6.09 o 
  -2   4   5       70.81       75.76      1.79 o 
  -1   4   5       34.59       36.93      0.96 o 
   0   4   5      983.10      992.33      4.86 o 
   1   4   5       17.06       25.48      0.64 o 
   2   4   5      191.02      203.15      2.35 o 
   3   4   5      392.68      349.33      4.56 o 
   4   4   5       86.87       87.72      3.20 o 
   5   4   5      256.27      223.92      5.83 o 
   6   4   5      150.73      183.58      6.19 o 
  -6   5   5        6.47        3.55      2.08 o 
  -5   5   5        6.63        5.31      2.06 o 
  -4   5   5        3.08        3.26      1.28 o 
  -3   5   5      139.79      153.19      3.67 o 
  -2   5   5      272.38      279.90      3.64 o 
  -1   5   5       63.61       60.94      1.14 o 
   0   5   5      117.04      132.04      1.42 o 
   1   5   5      316.64      315.56      2.13 o 
   2   5   5        4.38        4.91      0.78 o 
   3   5   5      681.21      656.29      6.77 o 
   4   5   5      609.51      537.98      6.41 o 
   5   5   5        0.05       -0.90      2.10 o 
   6   5   5       10.11       12.85      2.36 o 
  -6   6   5        0.06        1.54      1.96 o 
  -5   6   5       62.42       62.32      3.99 o 
  -4   6   5       35.36       39.90      2.45 o 
  -3   6   5      346.16      385.79      4.17 o 
  -2   6   5      121.84      147.67      2.55 o 
  -1   6   5      502.27      526.95      3.30 o 
   0   6   5      589.86      627.82      3.81 o 
   1   6   5        8.58       18.08      0.59 o 
   2   6   5      325.61      324.33      3.30 o 
   3   6   5        1.98        0.24      1.04 o 
   4   6   5       94.49      114.72      2.90 o 
   5   6   5       49.40       53.05      3.32 o 
   6   6   5       22.53       25.20      3.07 o 
  -6   7   5      121.73      111.83      7.26 o 
  -5   7   5       12.01       12.24      2.31 o 
  -4   7   5       14.82       13.74      1.74 o 
  -3   7   5       22.07       22.82      1.59 o 
  -2   7   5     1684.69     1725.96     12.17 o 
  -1   7   5     2964.56     3105.37     13.17 o 
   0   7   5       73.37       83.69      1.26 o 
   1   7   5      288.09      262.99      1.91 o 
   2   7   5       42.09       32.08      1.26 o 
   3   7   5       79.12       60.84      3.01 o 
   4   7   5      233.19      238.74      4.14 o 
   5   7   5       42.54       32.73      3.14 o 
   6   7   5       79.80       84.72      4.65 o 
  -6   8   5       38.80       44.33      3.79 o 
  -5   8   5       10.36        9.41      2.20 o 
  -4   8   5      181.24      178.94      4.69 o 
  -3   8   5      162.95      161.34      3.43 o 
  -2   8   5      175.40      169.27      2.66 o 
  -1   8   5      324.23      367.48      2.45 o 
   0   8   5      116.05      113.71      1.48 o 
   1   8   5      224.16      201.10      1.78 o 
   2   8   5       15.71       16.04      1.02 o 
   3   8   5       11.63        5.26      1.24 o 
   4   8   5      978.81      912.77      9.30 o 
   5   8   5       60.07       54.39      3.81 o 
   6   8   5        8.77        9.63      2.55 o 
  -6   9   5       40.28       39.83      3.60 o 
  -5   9   5       23.92       21.59      2.75 o 
  -4   9   5      572.17      568.08      8.88 o 
  -3   9   5      205.86      207.41      3.76 o 
  -2   9   5       83.13       85.38      1.94 o 
  -1   9   5       70.15       70.27      1.13 o 
   0   9   5      518.00      547.43      3.51 o 
   1   9   5       52.73       46.04      0.95 o 
   2   9   5       33.03       30.85      1.25 o 
   3   9   5      291.57      285.78      4.96 o 
   4   9   5       30.47       36.13      2.48 o 
   5   9   5        4.31        3.94      1.78 o 
   6   9   5       14.27       11.44      3.03 o 
  -6  10   5       55.00       50.08      7.13 o 
  -5  10   5        8.00        5.67      2.00 o 
  -4  10   5       19.59       19.35      2.33 o 
  -3  10   5      266.40      254.09      4.39 o 
  -2  10   5      420.40      420.03      4.11 o 
  -1  10   5      398.93      394.46      3.05 o 
   0  10   5      288.67      294.44      2.60 o 
   1  10   5       73.12       67.03      1.40 o 
   2  10   5      299.25      315.17      3.43 o 
   3  10   5       43.08       38.33      1.94 o 
   4  10   5      318.68      309.05      4.95 o 
   5  10   5       85.37       68.94      4.14 o 
   6  10   5       28.43       33.54      3.47 o 
  -6  11   5       19.51       18.59      5.12 o 
  -5  11   5        3.76        3.71      2.20 o 
  -4  11   5      162.24      164.43      4.46 o 
  -3  11   5       15.19       16.72      1.55 o 
  -2  11   5      643.67      621.10      5.33 o 
  -1  11   5       72.39       72.26      1.27 o 
   0  11   5        1.87        0.67      0.47 o 
   1  11   5       30.54       37.66      1.02 o 
   2  11   5        7.62       12.02      1.03 o 
   3  11   5      530.21      484.70      5.95 o 
   4  11   5      141.35      140.02      3.76 o 
   5  11   5       32.24       27.76      4.05 o 
   6  11   5        0.40        3.06      3.95 o 
  -6  12   5        7.81        5.20      2.61 o 
  -5  12   5       22.50       23.12      2.73 o 
  -4  12   5      450.67      459.79      6.90 o 
  -3  12   5      238.23      225.95      4.58 o 
  -2  12   5      115.35      125.64      2.32 o 
  -1  12   5       50.63       51.09      1.17 o 
   0  12   5      123.81      131.56      2.03 o 
   1  12   5       59.03       52.61      1.08 o 
   2  12   5      280.42      256.68      3.58 o 
   3  12   5        5.50        9.64      1.46 o 
   4  12   5       19.11       23.79      2.74 o 
   5  12   5       23.17       23.95      3.02 o 
   6  12   5       28.45       32.74      4.94 o 
  -6  13   5       80.26       79.03      5.38 o 
  -5  13   5      114.35      115.03      5.11 o 
  -4  13   5        0.01        1.38      1.32 o 
  -3  13   5       31.16       30.81      2.15 o 
  -2  13   5       25.96       27.06      1.34 o 
  -1  13   5      321.91      348.61      3.99 o 
   0  13   5      813.92      771.83      5.43 o 
   1  13   5      146.54      145.64      1.84 o 
   2  13   5       94.01      100.26      2.36 o 
   3  13   5        0.87        0.80      1.20 o 
   4  13   5       74.57       68.79      3.98 o 
   5  13   5       14.15       16.40      2.71 o 
   6  13   5       90.65       98.58      5.17 o 
  -6  14   5      234.67      248.51     12.57 o 
  -5  14   5       94.00      104.92      5.37 o 
  -4  14   5        0.34        3.06      1.47 o 
  -3  14   5     1095.92     1077.58     13.73 o 
  -2  14   5      164.13      167.52      2.88 o 
  -1  14   5      180.49      167.84      2.20 o 
   0  14   5       61.74       73.86      1.63 o 
   1  14   5      544.53      485.40      3.67 o 
   2  14   5     1603.20     1509.12     11.35 o 
   3  14   5     1321.92     1233.45     11.61 o 
   4  14   5       72.19       67.77      4.08 o 
   5  14   5      120.11      115.03      5.20 o 
   6  14   5       23.51       31.94      7.70 o 
  -6  15   5        4.16        3.92      3.80 o 
  -5  15   5      635.94      669.04     13.08 o 
  -4  15   5       33.81       32.55      2.69 o 
  -3  15   5        3.75        5.98      1.55 o 
  -2  15   5      175.67      171.15      2.90 o 
  -1  15   5        3.49        1.87      0.71 o 
   0  15   5      472.23      508.60      4.27 o 
   1  15   5      215.34      195.00      2.32 o 
   2  15   5     3451.92     3273.34     26.78 o 
   3  15   5      222.29      202.08      4.50 o 
   4  15   5       52.90       56.46      4.91 o 
   5  15   5       13.74       12.40      2.62 o 
   6  15   5       17.62       19.71      4.08 o 
  -6  16   5        0.15        8.22      5.18 o 
  -5  16   5      112.46      119.18      6.53 o 
  -4  16   5        3.49        3.11      1.65 o 
  -3  16   5     1864.21     1809.28     18.89 o 
  -2  16   5       78.13       77.93      2.29 o 
  -1  16   5      145.45      151.24      3.17 o 
   0  16   5      937.81      960.79      6.54 o 
   1  16   5       45.36       53.16      1.72 o 
   2  16   5      218.01      197.63      3.31 o 
   3  16   5       63.71       63.45      3.08 o 
   4  16   5        2.20        3.01      2.54 o 
   5  16   5        0.04        0.68      2.14 o 
   6  16   5        2.73        6.08      7.70 o 
  -5  17   5       25.94       29.63      3.56 o 
  -4  17   5       88.34       89.37      4.03 o 
  -3  17   5      247.77      249.49      5.92 o 
  -2  17   5       16.28       14.79      1.39 o 
  -1  17   5       80.69       98.48      2.09 o 
   0  17   5      381.00      398.05      3.81 o 
   1  17   5     1949.69     1907.54     12.98 o 
   2  17   5      570.52      539.74      5.69 o 
   3  17   5      272.52      250.53      4.99 o 
   4  17   5        9.58       12.85      2.71 o 
   5  17   5       39.42       49.10      4.34 o 
  -5  18   5        0.09        4.23      3.55 o 
  -4  18   5      138.81      134.32      5.52 o 
  -3  18   5       50.21       52.03      3.19 o 
  -2  18   5       30.55       30.25      1.70 o 
  -1  18   5      141.55      132.90      2.43 o 
   0  18   5       64.59       71.04      1.74 o 
   1  18   5      188.37      143.56      2.74 o 
   2  18   5      211.94      194.83      3.36 o 
   3  18   5      194.43      198.73      4.54 o 
   4  18   5       25.26       21.58      3.82 o 
   5  18   5       43.94       40.53      4.08 o 
  -5  19   5      182.99      193.89      7.21 o 
  -4  19   5      415.79      408.05      9.93 o 
  -3  19   5      144.31      145.46      4.67 o 
  -2  19   5       53.53       56.97      2.16 o 
  -1  19   5        0.62        0.63      0.72 o 
   0  19   5      474.01      469.74      4.50 o 
   1  19   5      219.54      213.48      3.35 o 
   2  19   5      152.08      144.98      3.39 o 
   3  19   5      181.72      175.80      4.96 o 
   4  19   5       31.62       30.87      3.55 o 
   5  19   5       29.31       37.28      4.09 o 
  -5  20   5       36.12       35.01      3.87 o 
  -4  20   5       79.02       83.75      4.17 o 
  -3  20   5        6.53        6.87      1.96 o 
  -2  20   5      396.65      361.12      5.20 o 
  -1  20   5      494.90      483.85      4.96 o 
   0  20   5       30.98       24.41      1.32 o 
   1  20   5      260.11      227.33      3.51 o 
   2  20   5      310.60      298.23      5.27 o 
   3  20   5       28.62       25.44      2.18 o 
   4  20   5        1.18        4.01      2.34 o 
   5  20   5      134.37      148.58      6.60 o 
  -5  21   5       16.76       16.22      3.61 o 
  -4  21   5       25.86       21.68      2.71 o 
  -3  21   5        0.04        0.84      1.52 o 
  -2  21   5       71.27       60.12      2.47 o 
  -1  21   5       22.19       30.51      1.86 o 
   0  21   5      295.46      268.73      3.57 o 
   1  21   5      196.79      198.31      3.33 o 
   2  21   5      142.20      118.84      3.52 o 
   3  21   5       11.99       11.06      2.30 o 
   4  21   5       26.35       26.47      3.24 o 
   5  21   5       74.24       99.65      5.92 o 
  -5  22   5        6.18        5.01      2.42 o 
  -4  22   5        6.91        7.98      2.33 o 
  -3  22   5       37.22       36.52      3.01 o 
  -2  22   5       96.41       96.05      3.78 o 
  -1  22   5       28.08       21.26      2.03 o 
   0  22   5        0.45       -0.43      0.92 o 
   1  22   5       14.11       10.21      1.43 o 
   2  22   5      110.16      103.40      4.37 o 
   3  22   5      285.54      286.87      7.61 o 
   4  22   5      161.23      164.95      5.82 o 
   5  22   5       57.27       64.30      5.07 o 
  -5  23   5        7.39        6.96      2.61 o 
  -4  23   5      231.75      231.22      7.27 o 
  -3  23   5        2.05        2.49      1.93 o 
  -2  23   5      284.37      270.77      5.59 o 
  -1  23   5       39.47       31.32      2.45 o 
   0  23   5      139.13      127.69      2.76 o 
   1  23   5        3.28        4.66      1.53 o 
   2  23   5       20.56       23.19      3.26 o 
   3  23   5       11.10       12.80      2.60 o 
   4  23   5        9.75        8.15      2.49 o 
   5  23   5       68.78       59.63      5.04 o 
  -5  24   5       20.16       16.86      3.34 o 
  -4  24   5        0.41        3.94      2.63 o 
  -3  24   5       73.86       76.32      4.60 o 
  -2  24   5       26.38       26.10      2.41 o 
  -1  24   5       62.51       51.19      2.78 o 
   0  24   5        0.11        0.75      2.09 o 
   1  24   5        1.73        1.05      1.56 o 
   2  24   5       63.42       65.77      3.85 o 
   3  24   5       43.14       33.53      3.38 o 
   4  24   5       13.29       12.33      3.09 o 
   5  24   5        3.56        7.06      5.31 o 
  -4  25   5       48.74       43.07      4.12 o 
  -3  25   5        6.90        3.68      2.02 o 
  -2  25   5       45.17       45.10      2.91 o 
  -1  25   5       21.49       19.45      2.38 o 
   0  25   5        2.45       -0.33      2.16 o 
   1  25   5      272.68      244.71      7.06 o 
   2  25   5       70.86       56.18      3.79 o 
   3  25   5       64.01       57.54      4.07 o 
   4  25   5       14.28       14.42      3.07 o 
  -4  26   5       27.50       28.69      3.68 o 
  -3  26   5       56.57       69.37      4.22 o 
  -2  26   5       17.37       10.94      2.08 o 
  -1  26   5        0.59       -0.24      1.98 o 
   0  26   5       45.63       40.16      4.45 o 
   1  26   5      128.28      108.33      5.39 o 
   2  26   5       73.60       68.97      4.11 o 
   3  26   5        5.40       10.67      2.59 o 
   4  26   5       67.62       74.64      5.08 o 
  -4  27   5        0.40        0.46      2.47 o 
  -3  27   5      134.20      143.29      5.63 o 
  -2  27   5       25.40       24.05      2.54 o 
  -1  27   5       49.34       48.37      3.76 o 
   0  27   5       34.12       31.36      4.13 o 
   1  27   5      147.77      127.27      5.74 o 
   2  27   5        0.01       -1.29      2.25 o 
   3  27   5      239.61      219.70      6.77 o 
   4  27   5        5.57        7.20      2.80 o 
  -4  28   5      127.76      128.95      8.49 o 
  -3  28   5       98.97      108.91      6.41 o 
  -2  28   5       21.00       24.56      2.63 o 
  -1  28   5        7.06        8.31      2.61 o 
   0  28   5      111.65       96.96      6.17 o 
   1  28   5       24.45       30.13      4.45 o 
   2  28   5       47.52       51.55      4.67 o 
   3  28   5       21.88       14.60      3.00 o 
   4  28   5        2.46        5.66      2.98 o 
  -4  29   5        5.08        4.88      2.93 o 
  -3  29   5      100.73      113.21      5.80 o 
  -2  29   5      181.61      201.50      5.49 o 
  -1  29   5      101.21      120.00      5.48 o 
   0  29   5        0.02        1.99      3.04 o 
   1  29   5      196.42      212.31      8.61 o 
   2  29   5       66.45       59.81      5.32 o 
   3  29   5       72.64       79.64      4.82 o 
   4  29   5      105.77      128.81      6.54 o 
  -4  30   5       25.64       20.59      3.78 o 
  -3  30   5       90.47      105.56      5.81 o 
  -2  30   5        0.00       -1.62      2.38 o 
  -1  30   5      112.11      104.04      5.29 o 
   0  30   5       17.95       22.54      4.14 o 
   1  30   5        0.91       -1.07      2.94 o 
   2  30   5       85.31       97.70      5.94 o 
   3  30   5       37.38       49.29      4.21 o 
   4  30   5       33.12       29.49      4.20 o 
  -3  31   5      107.68      121.87      7.00 o 
  -2  31   5       22.65       14.65      3.23 o 
  -1  31   5      212.52      208.29      8.70 o 
   0  31   5        2.17        0.04      3.20 o 
   1  31   5        0.54        6.86      3.71 o 
   2  31   5        0.34        3.64      3.52 o 
   3  31   5        4.31        6.99      2.90 o 
  -3  32   5       20.52       15.58      3.47 o 
  -2  32   5       42.14       25.19      4.36 o 
  -1  32   5       10.64       13.93      4.18 o 
   0  32   5      151.56      148.83      7.74 o 
   1  32   5        4.34        1.13      4.76 o 
   2  32   5        0.93       -3.81      3.91 o 
   3  32   5       72.11       76.93      6.03 o 
  -3  33   5      131.21      118.59      6.44 o 
  -2  33   5       34.67       48.29      5.84 o 
  -1  33   5       53.75       55.96      5.97 o 
   0  33   5      153.77      142.79      8.02 o 
   1  33   5       23.92       17.47      5.10 o 
   2  33   5       19.65       17.08      6.03 o 
   3  33   5       12.37       16.66      5.27 o 
  -2  34   5      204.69      200.49     14.21 o 
  -1  34   5      206.19      224.92      9.59 o 
   0  34   5       13.69        6.13      6.10 o 
   1  34   5        0.89        3.08      3.99 o 
   2  34   5        1.46        4.12      4.29 o 
  -2  35   5      209.24      221.01     11.65 o 
  -1  35   5        3.95        4.52      4.49 o 
   0  35   5       47.08       56.70      6.12 o 
   1  35   5        1.86        0.59      4.42 o 
   2  35   5        5.24        4.48      5.53 o 
  -2  36   5        0.09        3.65      5.32 o 
  -1  36   5       90.69       97.24      7.43 o 
   0  36   5       42.89       47.10      6.46 o 
   1  36   5       16.11       29.34      8.33 o 
   2  36   5       27.30       16.24      4.87 o 
  -1  37   5        1.52       -0.27      4.14 o 
   0  37   5       21.51       12.34      5.96 o 
   1  37   5      417.04      505.48     14.98 o 
  -6   0   6       16.90       23.38      6.76 o 
  -5   0   6        0.51       -0.79      1.80 o 
  -4   0   6      363.22      379.28      9.02 o 
  -3   0   6       60.40       69.11      4.85 o 
  -2   0   6      266.56      256.29      5.57 o 
  -1   0   6       50.61       47.05      1.41 o 
   0   0   6       80.75       63.94      2.01 o 
   1   0   6       28.66       25.94      1.23 o 
   2   0   6       87.54       70.58      2.43 o 
   3   0   6       69.66       48.78      3.31 o 
   4   0   6       22.24       28.94      2.99 o 
   5   0   6       32.47       33.37      4.52 o 
   6   0   6        1.20        5.35      3.07 o 
  -6   1   6        4.48        4.35      2.23 o 
  -5   1   6       74.67       82.87      3.03 o 
  -4   1   6       46.30       45.46      2.78 o 
  -3   1   6       33.21       31.31      2.57 o 
  -2   1   6        5.05        6.50      1.05 o 
  -1   1   6       28.67       32.64      1.07 o 
   0   1   6       26.22       20.10      0.82 o 
   1   1   6      311.58      341.66      2.80 o 
   2   1   6      826.59      847.60      6.23 o 
   3   1   6      102.20      104.36      3.08 o 
   4   1   6       17.75       15.94      1.76 o 
   5   1   6       54.87       58.11      3.48 o 
   6   1   6        6.60        6.42      2.24 o 
  -6   2   6       46.31       50.83      4.11 o 
  -5   2   6      746.55      742.79      9.24 o 
  -4   2   6       19.23       18.65      2.12 o 
  -3   2   6       47.36       45.26      2.58 o 
  -2   2   6      214.34      218.30      3.19 o 
  -1   2   6       89.25       94.24      1.50 o 
   0   2   6       63.31       58.74      1.23 o 
   1   2   6     1278.31     1373.25      7.29 o 
   2   2   6       15.12       14.72      1.07 o 
   3   2   6       16.67       19.31      1.73 o 
   4   2   6       78.36       58.16      2.55 o 
   5   2   6       11.66       12.38      2.39 o 
   6   2   6       28.99       35.16      3.31 o 
  -6   3   6       41.78       43.32      3.92 o 
  -5   3   6       61.60       63.53      2.78 o 
  -4   3   6        0.24        0.42      1.35 o 
  -3   3   6      401.87      404.50      6.61 o 
  -2   3   6        3.03        2.95      1.03 o 
  -1   3   6      280.06      282.07      2.56 o 
   0   3   6      295.39      273.62      2.44 o 
   1   3   6      395.70      423.93      3.13 o 
   2   3   6      269.47      245.92      3.05 o 
   3   3   6       16.74       15.64      1.62 o 
   4   3   6        5.90        3.64      1.63 o 
   5   3   6       35.62       50.31      3.46 o 
   6   3   6        1.80        3.90      1.98 o 
  -6   4   6        5.67        9.98      2.48 o 
  -5   4   6       50.24       46.43      3.66 o 
  -4   4   6       30.97       29.86      2.49 o 
  -3   4   6        9.02        6.64      1.43 o 
  -2   4   6       52.40       50.03      1.74 o 
  -1   4   6       51.61       58.09      1.15 o 
   0   4   6     1717.39     1758.72      8.80 o 
   1   4   6       21.64       17.48      0.95 o 
   2   4   6       38.66       48.68      1.55 o 
   3   4   6        1.27        0.01      1.07 o 
   4   4   6       80.32       57.12      2.59 o 
   5   4   6       30.75       26.41      2.88 o 
   6   4   6      336.36      366.61      9.27 o 
  -6   5   6      129.05      136.41      5.99 o 
  -5   5   6       49.99       50.88      3.33 o 
  -4   5   6       69.53       65.96      3.23 o 
  -3   5   6      297.31      289.75      5.15 o 
  -2   5   6      129.79      137.85      2.59 o 
  -1   5   6        4.36        4.93      0.54 o 
   0   5   6      169.65      173.46      2.02 o 
   1   5   6       90.89      114.30      1.55 o 
   2   5   6     1184.89     1181.49      8.15 o 
   3   5   6       15.30       18.14      1.60 o 
   4   5   6      529.07      483.95      6.91 o 
   5   5   6       17.13       21.80      3.13 o 
   6   5   6       17.14       19.75      2.96 o 
  -6   6   6        5.19        6.20      2.33 o 
  -5   6   6      102.73       98.34      6.20 o 
  -4   6   6       20.66       18.35      1.88 o 
  -3   6   6       90.88       91.16      3.05 o 
  -2   6   6       36.66       43.90      1.62 o 
  -1   6   6      651.87      657.56      4.24 o 
   0   6   6      462.50      428.19      3.36 o 
   1   6   6       20.88       13.69      0.70 o 
   2   6   6      169.66      150.62      2.69 o 
   3   6   6       40.07       37.26      2.00 o 
   4   6   6       52.54       52.50      3.41 o 
   5   6   6      163.43      167.64      5.36 o 
   6   6   6        1.44        3.31      2.30 o 
  -6   7   6       52.85       47.20      4.18 o 
  -5   7   6       23.17       22.12      3.06 o 
  -4   7   6      111.05      114.87      3.54 o 
  -3   7   6      237.08      226.87      4.31 o 
  -2   7   6       14.13       13.40      1.17 o 
  -1   7   6      857.26      863.83      5.25 o 
   0   7   6     2253.08     2308.86     11.85 o 
   1   7   6       44.88       43.68      1.03 o 
   2   7   6       99.03       95.85      2.24 o 
   3   7   6       42.79       36.79      2.04 o 
   4   7   6      186.26      164.28      5.11 o 
   5   7   6       30.02       33.76      3.44 o 
   6   7   6       88.32       85.18      5.99 o 
  -6   8   6       14.51       23.53      3.45 o 
  -5   8   6        0.44        4.77      1.79 o 
  -4   8   6      149.85      145.64      4.20 o 
  -3   8   6       31.15       34.75      2.15 o 
  -2   8   6      901.37      918.20      7.19 o 
  -1   8   6      186.16      194.71      1.99 o 
   0   8   6        6.25        2.70      0.68 o 
   1   8   6      116.06      115.20      1.55 o 
   2   8   6      447.44      431.87      4.89 o 
   3   8   6      763.97      739.16      7.88 o 
   4   8   6        0.79       -0.06      1.65 o 
   5   8   6      129.33      117.02      7.01 o 
   6   8   6       39.42       47.03      5.30 o 
  -6   9   6       46.29       43.30      3.87 o 
  -5   9   6       74.54       82.66      3.98 o 
  -4   9   6        2.06        1.10      1.45 o 
  -3   9   6     2887.21     2834.01     22.04 o 
  -2   9   6      122.95      128.43      2.46 o 
  -1   9   6       58.64       52.26      1.13 o 
   0   9   6      103.75      108.38      1.80 o 
   1   9   6        0.15        1.25      0.61 o 
   2   9   6      345.72      343.30      4.19 o 
   3   9   6      623.59      640.10      7.25 o 
   4   9   6      426.62      377.73      7.62 o 
   5   9   6      161.99      164.50      5.94 o 
   6   9   6        3.84        3.50      2.33 o 
  -6  10   6       40.48       46.33      6.35 o 
  -5  10   6      109.62      102.07      4.35 o 
  -4  10   6       12.17       14.40      2.26 o 
  -3  10   6       27.64       28.35      1.99 o 
  -2  10   6      434.55      443.82      5.19 o 
  -1  10   6       41.59       34.56      1.12 o 
   0  10   6       37.49       42.08      1.26 o 
   1  10   6       41.41       39.69      1.37 o 
   2  10   6        0.01       -0.81      0.88 o 
   3  10   6     1110.62      992.68     10.11 o 
   4  10   6       66.08       54.76      3.70 o 
   5  10   6       18.60       19.04      2.70 o 
   6  10   6       61.28       63.28      4.34 o 
  -6  11   6       10.01        5.00      3.16 o 
  -5  11   6        7.94       10.73      2.22 o 
  -4  11   6       55.01       58.50      3.59 o 
  -3  11   6      159.79      158.32      3.83 o 
  -2  11   6     1852.06     1869.64     13.73 o 
  -1  11   6      744.73      752.80      7.34 o 
   0  11   6        1.94        0.47      0.62 o 
   1  11   6      116.38      102.17      2.13 o 
   2  11   6     3890.69     3716.16     22.69 o 
   3  11   6      390.29      343.84      4.96 o 
   4  11   6        0.94        1.80      1.86 o 
   5  11   6       51.35       63.20      4.26 o 
   6  11   6       85.13       88.84      5.01 o 
  -6  12   6        0.30        0.04      2.28 o 
  -5  12   6       61.45       57.36      3.66 o 
  -4  12   6      121.52      122.17      4.86 o 
  -3  12   6     2556.77     2484.08     21.75 o 
  -2  12   6      143.11      142.06      3.31 o 
  -1  12   6      371.43      380.91      4.18 o 
   0  12   6        2.01        5.13      0.74 o 
   1  12   6      547.81      500.31      4.12 o 
   2  12   6        0.08        0.85      1.08 o 
   3  12   6     1007.76      976.67     10.41 o 
   4  12   6        2.40        5.01      2.11 o 
   5  12   6       69.64       52.24      4.09 o 
   6  12   6        0.54       -1.20      4.46 o 
  -5  13   6       13.69       12.27      2.35 o 
  -4  13   6      583.48      577.34     10.52 o 
  -3  13   6       51.54       54.79      3.14 o 
  -2  13   6       90.36       86.88      2.54 o 
  -1  13   6      173.29      178.09      3.79 o 
   0  13   6      358.64      316.87      3.62 o 
   1  13   6      185.46      176.42      2.60 o 
   2  13   6     1680.61     1600.87     12.15 o 
   3  13   6      251.48      240.73      4.32 o 
   4  13   6       61.50       55.45      3.91 o 
   5  13   6      108.14      114.36      5.42 o 
  -5  14   6       59.31       62.76      3.96 o 
  -4  14   6        8.22       10.46      2.05 o 
  -3  14   6      221.45      200.20      5.67 o 
  -2  14   6       23.70       20.48      1.58 o 
  -1  14   6      281.20      303.21      3.53 o 
   0  14   6       92.13       95.63      1.90 o 
   1  14   6     1203.13     1154.34      8.09 o 
   2  14   6      150.03      154.78      3.09 o 
   3  14   6        0.00       -0.06      1.14 o 
   4  14   6       62.26       59.80      3.98 o 
   5  14   6      112.86      119.51      5.49 o 
  -5  15   6       53.78       51.97      4.23 o 
  -4  15   6       90.81       86.36      5.09 o 
  -3  15   6       19.04       20.99      2.49 o 
  -2  15   6       29.80       28.41      1.73 o 
  -1  15   6      342.72      340.88      3.83 o 
   0  15   6       58.98       56.88      1.58 o 
   1  15   6      891.35      850.63      6.90 o 
   2  15   6        0.02        0.56      1.05 o 
   3  15   6       14.42       12.38      1.71 o 
   4  15   6        0.87        1.94      1.96 o 
   5  15   6       84.61       88.24      6.91 o 
  -5  16   6       27.01       31.13      3.63 o 
  -4  16   6      235.50      226.47      6.50 o 
  -3  16   6      164.16      152.74      5.14 o 
  -2  16   6        1.67        2.79      1.22 o 
  -1  16   6      806.71      812.44      6.70 o 
   0  16   6      465.37      447.79      4.37 o 
   1  16   6      265.75      240.78      3.32 o 
   2  16   6      498.47      482.45      6.97 o 
   3  16   6        4.16        3.55      1.47 o 
   4  16   6       35.65       35.65      3.43 o 
   5  16   6       62.11       66.33      4.85 o 
  -5  17   6       19.30       26.67      3.47 o 
  -4  17   6      134.54      127.59      5.04 o 
  -3  17   6      227.13      213.61      6.12 o 
  -2  17   6        0.08        1.75      1.22 o 
  -1  17   6       36.42       29.18      1.51 o 
   0  17   6      400.78      416.97      4.25 o 
   1  17   6        5.48        2.70      0.92 o 
   2  17   6      415.02      401.71      5.70 o 
   3  17   6       19.09       17.66      2.42 o 
   4  17   6      228.74      235.14      7.01 o 
   5  17   6       35.40       32.68      3.82 o 
  -5  18   6       89.84       94.72      5.36 o 
  -4  18   6      100.13      102.41      4.53 o 
  -3  18   6       21.15       23.86      2.94 o 
  -2  18   6       16.69       18.14      1.94 o 
  -1  18   6      267.01      243.06      3.97 o 
   0  18   6      241.48      246.50      3.41 o 
   1  18   6        0.48        0.70      0.87 o 
   2  18   6       19.44       14.86      1.70 o 
   3  18   6        2.12        2.08      1.62 o 
   4  18   6        1.03        1.53      2.52 o 
   5  18   6      303.46      305.57      9.28 o 
  -5  19   6        4.18        7.18      2.31 o 
  -4  19   6       45.77       47.59      3.58 o 
  -3  19   6        2.51        0.52      1.70 o 
  -2  19   6      217.78      203.62      4.73 o 
  -1  19   6        0.01        2.39      1.12 o 
   0  19   6        0.17        1.45      1.03 o 
   1  19   6      114.30      100.74      2.31 o 
   2  19   6      210.87      214.11      5.70 o 
   3  19   6        0.03        1.22      2.42 o 
   4  19   6      115.08      123.88      5.60 o 
   5  19   6        4.28        3.05      4.43 o 
  -5  20   6        0.44        1.48      1.92 o 
  -4  20   6       38.34       36.53      3.16 o 
  -3  20   6        8.36        9.22      2.36 o 
  -2  20   6       27.08       18.16      2.54 o 
  -1  20   6        4.24        0.36      1.23 o 
   0  20   6      578.86      473.08      5.21 o 
   1  20   6       22.99       16.59      1.44 o 
   2  20   6        7.11        4.59      2.48 o 
   3  20   6        4.33        6.02      2.13 o 
   4  20   6        5.19        3.31      2.15 o 
   5  20   6       21.33       30.98      3.96 o 
  -5  21   6       49.61       52.57      8.27 o 
  -4  21   6       93.08       88.94      4.60 o 
  -3  21   6      140.39      131.99      5.24 o 
  -2  21   6      113.88      104.46      4.69 o 
  -1  21   6      628.71      524.51      7.34 o 
   0  21   6       99.49       71.18      2.33 o 
   1  21   6        4.30        4.42      1.16 o 
   2  21   6        0.15       -0.33      1.89 o 
   3  21   6       17.02       18.67      2.86 o 
   4  21   6      100.39      103.81      5.03 o 
   5  21   6        1.10        6.68      3.05 o 
  -5  22   6       61.73       56.75      4.88 o 
  -4  22   6      195.53      204.19      6.24 o 
  -3  22   6       12.99       13.84      2.67 o 
  -2  22   6       51.59       48.79      3.32 o 
  -1  22   6      145.98      100.39      3.58 o 
   0  22   6        4.02        4.01      1.94 o 
   1  22   6       23.67       24.34      2.03 o 
   2  22   6        1.02        1.89      2.09 o 
   3  22   6       40.34       38.53      3.44 o 
   4  22   6        8.23        3.42      2.35 o 
   5  22   6       26.01       19.94      6.16 o 
  -4  23   6       40.49       45.73      3.74 o 
  -3  23   6        8.47        6.36      2.45 o 
  -2  23   6       19.64       26.22      2.78 o 
  -1  23   6       36.44       24.16      2.52 o 
   0  23   6       60.50       51.40      3.63 o 
   1  23   6       36.96       38.48      3.11 o 
   2  23   6        0.64        2.40      2.11 o 
   3  23   6       11.98        8.64      2.49 o 
   4  23   6       36.01       41.84      3.78 o 
  -4  24   6       31.92       41.89      3.64 o 
  -3  24   6       28.85       27.04      3.35 o 
  -2  24   6        0.08        1.03      1.85 o 
  -1  24   6        0.45        2.35      2.07 o 
   0  24   6        7.94        8.14      2.70 o 
   1  24   6      173.07      182.91      6.43 o 
   2  24   6        1.49        0.56      2.00 o 
   3  24   6       17.33        6.09      2.54 o 
   4  24   6       18.72       16.31      3.12 o 
  -4  25   6       48.15       49.58      4.31 o 
  -3  25   6      177.87      186.22      7.92 o 
  -2  25   6       25.42       24.14      2.91 o 
  -1  25   6       23.62       26.49      3.14 o 
   0  25   6        0.45        2.04      2.40 o 
   1  25   6        2.37       -0.37      2.57 o 
   2  25   6       14.70       11.36      2.49 o 
   3  25   6      155.80      149.51      5.81 o 
   4  25   6        1.96        4.42      2.57 o 
  -4  26   6       90.01       85.60      5.37 o 
  -3  26   6       14.19       22.17      3.33 o 
  -2  26   6        6.71        5.87      2.11 o 
  -1  26   6        1.43       -0.89      2.53 o 
   0  26   6       64.50       53.46      4.28 o 
   1  26   6       39.44       38.41      3.87 o 
   2  26   6        3.63       -1.69      1.95 o 
   3  26   6       87.99       96.85      5.09 o 
   4  26   6        5.03        4.36      2.99 o 
  -4  27   6       31.92       39.68      5.97 o 
  -3  27   6        0.18        1.83      2.37 o 
  -2  27   6       27.43       29.50      3.43 o 
  -1  27   6        0.00       -0.71      2.27 o 
   0  27   6        6.16        3.24      3.57 o 
   1  27   6        0.06       -1.58      2.53 o 
   2  27   6       19.20        9.29      3.34 o 
   3  27   6        0.02        0.05      2.46 o 
   4  27   6       11.53       11.67      3.28 o 
  -4  28   6       97.39       94.81      6.50 o 
  -3  28   6        0.40        3.96      2.56 o 
  -2  28   6       19.27       15.14      2.88 o 
  -1  28   6        9.32        7.55      2.65 o 
   0  28   6        0.00       -0.93      3.49 o 
   1  28   6      300.78      299.04     12.18 o 
   2  28   6        4.59        2.43      3.14 o 
   3  28   6      116.09      127.18      5.83 o 
   4  28   6      112.00      125.13      8.58 o 
  -3  29   6        9.11        8.51      3.53 o 
  -2  29   6       16.69       17.47      3.81 o 
  -1  29   6        6.66       10.02      3.16 o 
   0  29   6        0.03       -3.40      3.40 o 
   1  29   6      108.85      113.59      7.10 o 
   2  29   6        0.41       -2.75      2.75 o 
   3  29   6        1.99        4.29      2.72 o 
  -3  30   6       30.34       24.89      3.86 o 
  -2  30   6      128.64      131.09      6.71 o 
  -1  30   6        0.06        1.98      2.92 o 
   0  30   6       10.67        7.39      3.74 o 
   1  30   6      128.88      118.90      8.14 o 
   2  30   6      316.29      341.61      9.90 o 
   3  30   6       33.99       38.71      4.91 o 
  -3  31   6       64.75       66.69      5.79 o 
  -2  31   6        9.64        8.30      3.27 o 
  -1  31   6       86.71       82.52      6.35 o 
   0  31   6        3.91        3.42      4.22 o 
   1  31   6        0.71        6.27      4.11 o 
   2  31   6      113.15      144.47      8.66 o 
   3  31   6        0.06        4.33      3.41 o 
  -3  32   6       12.89       23.06      5.81 o 
  -2  32   6      438.03      467.40     13.27 o 
  -1  32   6        9.10       12.81      5.59 o 
   0  32   6       58.84       60.60      6.10 o 
   1  32   6       20.75       17.50      4.58 o 
   2  32   6      133.48      134.62      8.38 o 
   3  32   6        0.06        4.59      3.92 o 
  -2  33   6      139.98      139.15      7.29 o 
  -1  33   6      255.80      289.19     14.66 o 
   0  33   6      109.72       97.91      8.29 o 
   1  33   6      148.00      171.73      8.85 o 
   2  33   6        0.58        5.28      4.17 o 
  -2  34   6      154.51      161.37      9.43 o 
  -1  34   6       13.81       11.31      4.45 o 
   0  34   6       79.69       55.97      6.15 o 
   1  34   6      195.79      254.59     10.43 o 
   2  34   6       15.85       17.35      4.70 o 
  -1  35   6       26.64       21.29      5.18 o 
   0  35   6       64.98       70.23      6.83 o 
   1  35   6      166.22      180.66     11.34 o 
  -1  36   6        6.33        8.56      5.20 o 
   0  36   6       66.14       55.13      6.36 o 
   1  36   6       95.24      107.63      7.98 o 
  -6   1   7       52.92       48.54      4.60 o 
  -5   1   7      175.00      172.22      4.63 o 
  -4   1   7       34.34       38.19      2.83 o 
  -3   1   7      153.74      146.90      3.83 o 
  -2   1   7        6.18        4.67      1.31 o 
  -1   1   7      142.73      133.28      2.22 o 
   0   1   7      206.07      196.98      2.24 o 
   1   1   7       29.43       28.68      0.95 o 
   2   1   7       69.59       50.50      1.81 o 
   3   1   7       31.46       32.45      1.91 o 
   4   1   7       17.17       11.72      2.30 o 
   5   1   7       41.55       32.18      3.34 o 
   6   1   7      126.37      157.72      5.44 o 
  -6   2   7       14.50       13.08      3.85 o 
  -5   2   7        1.48        0.54      1.47 o 
  -4   2   7       42.30       36.22      2.78 o 
  -3   2   7      367.96      345.79      5.80 o 
  -2   2   7       55.15       51.22      2.46 o 
  -1   2   7      507.24      560.19      5.05 o 
   0   2   7        2.52        0.11      0.54 o 
   1   2   7       33.07       33.97      1.00 o 
   2   2   7        2.77       -0.08      1.12 o 
   3   2   7      102.15       70.39      2.30 o 
   4   2   7      173.86      152.28      5.06 o 
   5   2   7       78.00       83.46      4.14 o 
   6   2   7        8.35       12.08      3.11 o 
  -6   3   7       22.38       20.61      3.75 o 
  -5   3   7        1.16        3.38      1.67 o 
  -4   3   7        2.02        2.86      1.60 o 
  -3   3   7       44.46       47.73      2.52 o 
  -2   3   7      744.11      725.65      8.68 o 
  -1   3   7      210.99      214.00      2.85 o 
   0   3   7       74.91       88.33      1.59 o 
   1   3   7        8.55        8.89      0.70 o 
   2   3   7       28.44       17.90      1.32 o 
   3   3   7      465.68      390.69      5.91 o 
   4   3   7      115.89      119.38      4.60 o 
   5   3   7        2.33        4.33      2.06 o 
   6   3   7        1.29        4.61      2.89 o 
  -6   4   7        5.37       10.55      2.50 o 
  -5   4   7       50.61       48.79      3.15 o 
  -4   4   7      114.40      115.03      4.85 o 
  -3   4   7        0.78        1.46      1.37 o 
  -2   4   7      540.29      540.94      7.29 o 
  -1   4   7       82.08       75.28      1.76 o 
   0   4   7      102.30      100.16      1.73 o 
   1   4   7      402.40      409.27      3.27 o 
   2   4   7        0.02       -0.06      0.90 o 
   3   4   7       18.30       14.96      1.65 o 
   4   4   7       67.90       53.77      3.44 o 
   5   4   7        0.46        5.78      2.17 o 
   6   4   7       14.35       22.33      3.07 o 
  -6   5   7        6.01        3.20      2.04 o 
  -5   5   7      132.65      131.48      5.91 o 
  -4   5   7        6.12        4.31      1.69 o 
  -3   5   7       13.85       15.40      1.92 o 
  -2   5   7      416.84      405.19      6.17 o 
  -1   5   7       73.96       72.71      1.76 o 
   0   5   7      329.87      323.21      3.00 o 
   1   5   7        0.78        0.79      0.57 o 
   2   5   7        2.16        0.82      0.99 o 
   3   5   7      303.61      243.21      5.05 o 
   4   5   7       22.63       14.83      2.41 o 
   5   5   7       39.06       51.70      3.72 o 
   6   5   7       95.59      111.40      7.00 o 
  -6   6   7       66.01       63.21      7.65 o 
  -5   6   7       43.03       42.27      3.30 o 
  -4   6   7       13.18       11.82      1.99 o 
  -3   6   7        0.10       -1.13      1.13 o 
  -2   6   7        6.59        6.25      1.27 o 
  -1   6   7       99.62       91.31      1.94 o 
   0   6   7     1093.04     1098.08      6.61 o 
   1   6   7        0.22       -0.34      0.60 o 
   2   6   7      154.09      155.00      2.93 o 
   3   6   7       93.80       79.15      2.80 o 
   4   6   7       26.75       18.57      2.51 o 
   5   6   7        1.36        4.31      2.15 o 
   6   6   7      137.58      154.66     12.38 o 
  -5   7   7       12.67       11.52      2.28 o 
  -4   7   7       20.14       18.97      2.35 o 
  -3   7   7        0.93        0.50      1.31 o 
  -2   7   7       86.55       97.80      2.60 o 
  -1   7   7        0.05       -0.09      0.70 o 
   0   7   7      103.62       91.89      1.68 o 
   1   7   7       73.90       74.15      2.23 o 
   2   7   7       22.62       27.64      1.56 o 
   3   7   7        4.71        1.94      1.27 o 
   4   7   7       26.97       18.85      2.64 o 
   5   7   7       35.00       34.30      5.39 o 
  -5   8   7      280.54      273.88      7.18 o 
  -4   8   7      212.61      220.34      6.38 o 
  -3   8   7        0.14        0.86      1.42 o 
  -2   8   7        1.81        0.07      0.97 o 
  -1   8   7      681.04      665.68      7.49 o 
   0   8   7      253.69      245.76      2.86 o 
   1   8   7      301.91      276.72      3.46 o 
   2   8   7      894.83      851.40      7.58 o 
   3   8   7      217.49      212.22      4.52 o 
   4   8   7      198.46      171.03      5.37 o 
   5   8   7       22.95       22.88      3.22 o 
  -5   9   7      153.73      157.24      5.61 o 
  -4   9   7        2.46        1.35      1.78 o 
  -3   9   7      208.89      208.90      5.44 o 
  -2   9   7       85.43       86.53      2.53 o 
  -1   9   7        0.08        0.48      0.69 o 
   0   9   7        0.15        0.65      0.67 o 
   1   9   7     1035.08     1000.21      7.51 o 
   2   9   7       17.67        9.92      1.47 o 
   3   9   7      141.82      155.39      5.37 o 
   4   9   7        2.86        2.99      1.93 o 
   5   9   7        3.05        3.16      2.15 o 
  -5  10   7        7.75        8.03      2.12 o 
  -4  10   7       42.28       41.42      3.67 o 
  -3  10   7      661.61      652.31      9.99 o 
  -2  10   7       12.35       12.89      1.40 o 
  -1  10   7        6.91        3.57      0.73 o 
   0  10   7        0.93        0.31      0.65 o 
   1  10   7      126.68      127.43      2.38 o 
   2  10   7      647.89      615.83      6.26 o 
   3  10   7      174.83      182.62      3.87 o 
   4  10   7       23.03       20.56      2.91 o 
   5  10   7       66.57       70.25      5.22 o 
  -5  11   7       52.30       52.26      4.21 o 
  -4  11   7        1.60        5.49      1.91 o 
  -3  11   7       64.62       66.74      3.42 o 
  -2  11   7       88.16       90.57      2.63 o 
  -1  11   7        1.05        0.81      0.70 o 
   0  11   7      207.12      191.05      2.56 o 
   1  11   7      922.55      888.15      6.81 o 
   2  11   7      580.50      539.06      6.04 o 
   3  11   7      102.48       93.69      2.98 o 
   4  11   7       96.71       96.85      4.94 o 
   5  11   7       46.13       49.78      4.20 o 
  -5  12   7        6.63        9.56      2.22 o 
  -4  12   7        4.19        3.96      2.01 o 
  -3  12   7       10.47       14.13      2.10 o 
  -2  12   7       40.62       37.20      2.07 o 
  -1  12   7       82.28       81.56      2.06 o 
   0  12   7      342.94      340.82      3.63 o 
   1  12   7     1632.08     1585.67     10.37 o 
   2  12   7      977.94      938.02      8.61 o 
   3  12   7      249.27      250.04      4.79 o 
   4  12   7      148.06      136.82      5.67 o 
   5  12   7       97.26      106.25      5.54 o 
  -5  13   7        4.07        6.98      2.22 o 
  -4  13   7      985.15      983.31     15.01 o 
  -3  13   7       14.55       15.85      2.18 o 
  -2  13   7        4.78        7.27      1.31 o 
  -1  13   7       13.68       11.07      0.97 o 
   0  13   7       80.07       85.14      2.07 o 
   1  13   7      710.79      685.59      5.84 o 
   2  13   7       82.14       77.72      2.93 o 
   3  13   7        6.92        5.93      1.48 o 
   4  13   7      156.32      152.48      5.88 o 
   5  13   7       60.84       70.47      7.36 o 
  -5  14   7       39.89       31.25      3.32 o 
  -4  14   7      797.27      782.55     13.26 o 
  -3  14   7        3.62        4.52      1.85 o 
  -2  14   7       40.93       38.92      2.18 o 
  -1  14   7       10.10        7.49      1.26 o 
   0  14   7      195.26      186.53      2.82 o 
   1  14   7      239.27      232.89      3.32 o 
   2  14   7      350.56      324.63      5.38 o 
   3  14   7       37.37       40.81      2.45 o 
   4  14   7        0.74        3.79      2.54 o 
   5  14   7       45.94       38.69      4.10 o 
  -5  15   7       35.14       40.26      3.56 o 
  -4  15   7       24.70       23.93      3.84 o 
  -3  15   7      661.14      640.05     10.45 o 
  -2  15   7       46.50       42.60      2.24 o 
  -1  15   7      127.66      118.63      2.98 o 
   0  15   7      376.11      337.63      4.03 o 
   1  15   7      181.31      168.96      2.88 o 
   2  15   7       46.03       47.53      2.42 o 
   3  15   7        0.00        3.08      1.80 o 
   4  15   7      207.03      207.81      6.74 o 
   5  15   7       22.08       32.54      4.10 o 
  -5  16   7       40.81       41.11      3.69 o 
  -4  16   7       98.11       93.85      6.24 o 
  -3  16   7       10.28       12.26      2.34 o 
  -2  16   7       51.87       53.23      2.66 o 
  -1  16   7       31.20       25.92      1.67 o 
   0  16   7       72.55       76.51      2.85 o 
   1  16   7      285.36      282.96      4.17 o 
   2  16   7      411.82      395.89      7.02 o 
   3  16   7        0.04       -1.37      1.77 o 
   4  16   7      309.00      312.90      8.29 o 
   5  16   7       21.11       24.25      3.52 o 
  -5  17   7        9.18       11.81      2.36 o 
  -4  17   7      212.48      217.24      7.66 o 
  -3  17   7      153.80      128.52      4.87 o 
  -2  17   7        0.46       -0.99      1.42 o 
  -1  17   7        4.46        4.54      1.28 o 
   0  17   7      140.75      132.30      2.87 o 
   1  17   7       50.83       46.77      1.98 o 
   2  17   7      360.65      355.71      7.91 o 
   3  17   7       33.33       34.12      3.39 o 
   4  17   7       44.84       43.89      3.96 o 
   5  17   7      150.10      177.41      7.22 o 
  -5  18   7       52.64       53.29      3.91 o 
  -4  18   7      105.39      119.83      5.50 o 
  -3  18   7        2.41        2.27      1.69 o 
  -2  18   7      120.29      111.45      4.83 o 
  -1  18   7        9.16        7.81      1.44 o 
   0  18   7       23.84       23.24      1.57 o 
   1  18   7       81.07       75.34      2.39 o 
   2  18   7       27.71       25.51      2.50 o 
   3  18   7        2.39        2.44      2.20 o 
   4  18   7        3.51        6.36      2.22 o 
   5  18   7      259.25      297.90      9.47 o 
  -5  19   7       39.38       39.37      4.29 o 
  -4  19   7       96.52       94.07      5.08 o 
  -3  19   7        8.07       11.74      2.50 o 
  -2  19   7       57.35       56.17      3.77 o 
  -1  19   7      175.86      182.59      4.29 o 
   0  19   7       66.56       69.84      3.24 o 
   1  19   7      497.37      498.83      6.28 o 
   2  19   7       96.26       99.01      3.93 o 
   3  19   7        6.56        4.51      2.17 o 
   4  19   7       25.81       24.19      3.43 o 
   5  19   7      103.57      105.26      6.16 o 
  -5  20   7       28.33       37.83     15.43 o 
  -4  20   7       40.19       36.20      3.32 o 
  -3  20   7       37.30       30.34      3.20 o 
  -2  20   7        0.04        2.68      1.91 o 
  -1  20   7      135.43      120.97      4.52 o 
   0  20   7      926.65      898.02     12.40 o 
   1  20   7       82.41       80.37      3.62 o 
   2  20   7       10.19        8.07      2.23 o 
   3  20   7        1.18       -1.77      2.04 o 
   4  20   7       99.32       98.02      7.34 o 
   5  20   7        0.02        3.72      2.51 o 
  -4  21   7        1.24        4.00      2.09 o 
  -3  21   7       25.93       26.29      3.25 o 
  -2  21   7       57.72       55.30      3.86 o 
  -1  21   7       71.01       57.29      3.52 o 
   0  21   7      143.60      150.70      5.09 o 
   1  21   7        2.56        1.27      1.80 o 
   2  21   7       60.75       62.34      3.86 o 
   3  21   7        0.34        2.35      2.17 o 
   4  21   7       72.99       61.69      4.41 o 
  -4  22   7        9.43        9.43      2.47 o 
  -3  22   7       56.80       55.47      4.75 o 
  -2  22   7        0.00        4.10      1.90 o 
  -1  22   7      351.57      369.89      8.92 o 
   0  22   7        0.24        1.55      1.98 o 
   1  22   7       16.14       19.95      2.83 o 
   2  22   7      116.42      109.21      7.74 o 
   3  22   7      121.97      128.67      5.47 o 
   4  22   7       36.35       38.75      3.80 o 
  -4  23   7       94.58      113.39      7.74 o 
  -3  23   7        3.76        4.80      2.22 o 
  -2  23   7      100.93      104.61      5.76 o 
  -1  23   7        0.45        0.76      2.35 o 
   0  23   7        2.43        0.82      1.92 o 
   1  23   7      116.17      119.97      4.99 o 
   2  23   7      152.21      157.98      6.49 o 
   3  23   7       18.94       23.64      3.23 o 
   4  23   7      132.53      178.06      6.51 o 
  -4  24   7       23.82       20.25      3.47 o 
  -3  24   7       58.07       60.72      4.42 o 
  -2  24   7       10.82        8.55      2.49 o 
  -1  24   7       59.15       55.70      4.91 o 
   0  24   7       58.25       55.06      4.37 o 
   1  24   7       20.00       27.41      3.52 o 
   2  24   7       21.49       20.99      3.65 o 
   3  24   7        0.01        0.82      2.30 o 
   4  24   7        4.49        7.62      2.69 o 
  -4  25   7        6.33        8.12      2.75 o 
  -3  25   7       49.46       65.86      5.82 o 
  -2  25   7        6.21        2.92      2.30 o 
  -1  25   7       46.88       46.72      4.88 o 
   0  25   7        2.18        0.41      2.37 o 
   1  25   7       18.74       15.54      3.11 o 
   2  25   7       15.05       18.28      3.60 o 
   3  25   7        1.60       -1.30      2.85 o 
   4  25   7        0.40        4.16      2.68 o 
  -4  26   7        3.16        6.73      2.75 o 
  -3  26   7      323.71      346.28      9.23 o 
  -2  26   7       62.35       66.88      4.61 o 
  -1  26   7        1.20        4.05      2.69 o 
   0  26   7       16.55       22.00      3.55 o 
   1  26   7        5.86       10.56      3.02 o 
   2  26   7       19.59       23.03      3.86 o 
   3  26   7       47.76       42.89      3.97 o 
   4  26   7       20.97       20.04      3.28 o 
  -3  27   7       67.92       82.33      6.12 o 
  -2  27   7       14.16       11.16      3.50 o 
  -1  27   7       27.53       21.78      6.24 o 
   0  27   7       68.98       68.32      6.53 o 
   1  27   7       46.23       50.16      5.41 o 
   2  27   7        2.12        3.10      3.58 o 
   3  27   7      141.07      145.85      6.20 o 
  -3  28   7       10.07       11.31      3.23 o 
  -2  28   7        6.15        2.80      3.31 o 
  -1  28   7        0.76       -1.84      2.98 o 
   0  28   7        4.41        5.28      3.53 o 
   1  28   7      160.47      162.82      8.15 o 
   2  28   7        0.00        4.72      3.24 o 
   3  28   7        0.53        1.05      3.22 o 
  -3  29   7       83.60       72.98      5.29 o 
  -2  29   7       70.53       85.28      7.99 o 
  -1  29   7        2.99        3.62      3.49 o 
   0  29   7       64.43       63.95      5.83 o 
   1  29   7        1.85        4.17      4.72 o 
   2  29   7        0.07        4.48      3.47 o 
   3  29   7        5.26        5.53      3.59 o 
  -3  30   7        5.69       14.28      4.34 o 
  -2  30   7        3.02        9.46      3.88 o 
  -1  30   7        1.23        2.84      3.57 o 
   0  30   7      152.92      151.86     10.01 o 
   1  30   7       75.88       92.71      7.59 o 
   2  30   7       12.81        7.42      3.54 o 
   3  30   7       29.74       27.45      4.77 o 
  -2  31   7        1.19        0.08      4.01 o 
  -1  31   7      153.55      157.75     11.01 o 
   0  31   7        3.14       -0.15      3.48 o 
   1  31   7       98.28      107.97      7.51 o 
   2  31   7      227.69      239.50     10.22 o 
  -2  32   7        1.04        7.80      4.00 o 
  -1  32   7        4.82       13.43      5.09 o 
   0  32   7        0.04        4.15      3.72 o 
   1  32   7        5.93       -2.19      3.67 o 
   2  32   7        1.19        2.42      3.90 o 
  -2  33   7      133.23      109.53      9.01 o 
  -1  33   7      100.04      112.99      9.01 o 
   0  33   7        0.31        5.80      3.81 o 
   1  33   7      212.03      224.17     10.12 o 
   2  33   7        2.27       -2.78      4.50 o 
  -1  34   7        5.81        9.28      5.18 o 
   0  34   7      450.42      506.27     14.54 o 
   1  34   7      211.74      245.33     10.91 o 
   0  35   7      588.54      653.86     34.99 o 
  -5   0   8        2.75        3.39      2.41 o 
  -4   0   8      112.05      113.92      7.26 o 
  -3   0   8      195.90      170.93      7.92 o 
  -2   0   8        1.87        3.53      1.96 o 
  -1   0   8       36.18       36.97      2.78 o 
   0   0   8      171.21      178.29      3.94 o 
   1   0   8      737.96      726.04      7.90 o 
   2   0   8        3.79        3.08      1.50 o 
   3   0   8       36.43       20.09      2.68 o 
   4   0   8      181.89      148.99      7.01 o 
   5   0   8       28.68       31.38      5.81 o 
  -5   1   8      138.11      138.76      4.58 o 
  -4   1   8        0.08        0.76      1.48 o 
  -3   1   8        0.00        1.75      1.70 o 
  -2   1   8       68.56       72.27      2.99 o 
  -1   1   8       16.56       18.31      1.18 o 
   0   1   8       11.82       13.37      1.04 o 
   1   1   8        8.47        7.06      0.89 o 
   2   1   8        0.01        0.05      1.03 o 
   3   1   8      134.08      107.38      3.37 o 
   4   1   8       62.20       58.58      3.63 o 
   5   1   8      194.56      204.58      6.11 o 
  -5   2   8        0.03        0.99      1.65 o 
  -4   2   8        2.16        3.39      1.75 o 
  -3   2   8       12.81       12.20      2.28 o 
  -2   2   8       63.40       62.24      2.82 o 
  -1   2   8      456.23      434.65      4.98 o 
   0   2   8      240.61      232.67      3.02 o 
   1   2   8      317.07      311.22      3.45 o 
   2   2   8        6.00        9.88      1.33 o 
   3   2   8       57.41       50.48      2.55 o 
   4   2   8        5.48        1.15      2.11 o 
   5   2   8       11.43       11.02      2.89 o 
  -5   3   8        0.89       -1.02      1.44 o 
  -4   3   8       39.37       40.79      3.61 o 
  -3   3   8      382.85      356.86     10.19 o 
  -2   3   8      229.37      216.10      4.72 o 
  -1   3   8       20.03       18.28      1.56 o 
   0   3   8      190.19      184.44      3.12 o 
   1   3   8        1.44        2.27      0.82 o 
   2   3   8       29.18       33.37      1.84 o 
   3   3   8       13.36       19.05      1.88 o 
   4   3   8       15.61       19.39      2.78 o 
   5   3   8        8.68       14.18      2.68 o 
  -5   4   8       33.98       30.48      2.73 o 
  -4   4   8       23.71       22.76      2.62 o 
  -3   4   8      122.64      121.40      4.89 o 
  -2   4   8      104.54      101.02      3.77 o 
  -1   4   8       18.92       17.89      1.19 o 
   0   4   8        8.82        9.95      0.98 o 
   1   4   8      255.42      249.35      3.21 o 
   2   4   8       75.41       73.86      2.49 o 
   3   4   8        4.15        5.29      1.45 o 
   4   4   8      227.89      237.46      6.42 o 
   5   4   8       37.20       42.64      3.78 o 
  -5   5   8        2.00        1.70      2.20 o 
  -4   5   8       47.61       45.93      3.23 o 
  -3   5   8      347.75      333.32      7.14 o 
  -2   5   8       31.06       33.47      2.47 o 
  -1   5   8      445.46      442.60      5.51 o 
   0   5   8      214.24      217.83      2.86 o 
   1   5   8      187.19      187.74      3.00 o 
   2   5   8       87.81       82.93      2.46 o 
   3   5   8      102.55       86.35      3.13 o 
   4   5   8       70.56       59.65      3.80 o 
   5   5   8        2.40        3.69      2.33 o 
  -5   6   8       27.13       21.20      2.85 o 
  -4   6   8      344.34      346.44      7.63 o 
  -3   6   8      340.42      329.91      7.17 o 
  -2   6   8       49.42       54.09      2.91 o 
  -1   6   8        3.08        2.40      1.08 o 
   0   6   8       61.89       68.81      1.77 o 
   1   6   8       49.38       40.47      1.56 o 
   2   6   8      140.16      133.78      3.35 o 
   3   6   8      195.69      163.03      5.18 o 
   4   6   8        0.24       -1.02      1.87 o 
   5   6   8        5.32        9.62      2.42 o 
  -5   7   8       51.18       46.73      3.74 o 
  -4   7   8        1.16        1.57      1.74 o 
  -3   7   8      180.79      194.74      5.51 o 
  -2   7   8        2.65        5.16      1.41 o 
  -1   7   8      209.92      213.08      4.25 o 
   0   7   8      148.67      153.20      2.55 o 
   1   7   8       14.16       13.33      1.14 o 
   2   7   8      243.43      216.19      4.61 o 
   3   7   8        5.18        6.24      1.58 o 
   4   7   8       15.83       14.43      2.63 o 
   5   7   8       20.23       20.75      3.09 o 
  -5   8   8       66.71       72.13      4.40 o 
  -4   8   8       18.12       16.18      2.67 o 
  -3   8   8       82.97       86.97      4.03 o 
  -2   8   8      144.34      151.21      4.24 o 
  -1   8   8      230.93      215.04      4.32 o 
   0   8   8       80.88       68.53      1.78 o 
   1   8   8      915.34      872.53      8.56 o 
   2   8   8       45.28       43.51      2.23 o 
   3   8   8        0.66        1.23      1.43 o 
   4   8   8       14.09       11.07      2.35 o 
   5   8   8      268.22      277.01      8.23 o 
  -5   9   8      117.30      123.31      5.82 o 
  -4   9   8       53.35       60.39      4.04 o 
  -3   9   8      271.07      270.48      6.54 o 
  -2   9   8       25.76       23.52      2.11 o 
  -1   9   8       44.55       41.44      2.47 o 
   0   9   8      540.61      549.31      5.14 o 
   1   9   8      494.20      504.97      5.20 o 
   2   9   8       43.10       38.98      2.17 o 
   3   9   8       12.18       11.73      2.25 o 
   4   9   8      244.18      258.86      6.76 o 
   5   9   8       11.06        8.96      2.70 o 
  -5  10   8      158.64      158.63      6.05 o 
  -4  10   8      614.40      586.09     11.37 o 
  -3  10   8       96.23       89.37      4.08 o 
  -2  10   8        0.87        1.25      1.23 o 
  -1  10   8      515.10      476.76     13.46 o 
   0  10   8        7.18        6.45      1.11 o 
   1  10   8      595.36      582.05      5.70 o 
   2  10   8        7.98        3.19      1.51 o 
   3  10   8        3.82        2.46      1.81 o 
   4  10   8      182.19      182.28      5.86 o 
   5  10   8      150.62      155.39      6.48 o 
  -5  11   8      152.97      145.15      6.53 o 
  -4  11   8        1.19        5.49      2.20 o 
  -3  11   8      128.21      115.01      5.36 o 
  -2  11   8        5.88        5.78      1.46 o 
  -1  11   8       37.30       44.71      2.51 o 
   0  11   8      497.03      494.45      5.52 o 
   1  11   8     1391.88     1380.29     10.95 o 
   2  11   8       66.13       78.76      3.83 o 
   3  11   8        1.19        1.17      1.92 o 
   4  11   8       26.87       33.30      3.25 o 
   5  11   8        0.93        1.52      2.48 o 
  -5  12   8        3.87        8.08      2.25 o 
  -4  12   8      596.31      574.55     11.35 o 
  -3  12   8        9.96       10.87      2.29 o 
  -2  12   8        5.36        6.77      1.60 o 
  -1  12   8      171.35      167.94      3.84 o 
   0  12   8      288.30      273.38      3.98 o 
   1  12   8       87.22       84.57      2.70 o 
   2  12   8     1533.95     1498.52     18.96 o 
   3  12   8        3.15        3.83      1.88 o 
   4  12   8       55.85       49.42      5.59 o 
   5  12   8       40.58       34.45      3.89 o 
  -5  13   8       60.19       56.17      4.02 o 
  -4  13   8       72.71       71.94      6.15 o 
  -3  13   8      133.23      131.84      5.38 o 
  -2  13   8        0.13        1.25      1.32 o 
  -1  13   8        0.05        0.22      1.24 o 
   0  13   8      104.93       97.25      2.54 o 
   1  13   8      771.55      776.19      7.23 o 
   2  13   8      320.68      308.34      6.69 o 
   3  13   8        3.83        4.90      1.84 o 
   4  13   8       84.78       95.01      5.30 o 
   5  13   8        1.14       -0.27      3.59 o 
  -5  14   8        0.01        4.80      2.64 o 
  -4  14   8       33.63       44.67      5.22 o 
  -3  14   8      494.46      447.22      9.73 o 
  -2  14   8        0.47        1.61      1.43 o 
  -1  14   8       80.24       86.78      3.39 o 
   0  14   8       92.23      103.42      2.80 o 
   1  14   8      547.76      550.86      6.20 o 
   2  14   8       30.46       32.87      2.84 o 
   3  14   8      556.49      535.38      9.45 o 
   4  14   8      157.48      165.21      6.98 o 
   5  14   8        2.14        2.11      3.30 o 
  -5  15   8       33.79       31.60      3.34 o 
  -4  15   8       19.47       14.30      3.19 o 
  -3  15   8       73.94       67.74      4.33 o 
  -2  15   8      580.50      548.17      8.68 o 
  -1  15   8      132.80      135.52      4.18 o 
   0  15   8      292.43      281.53      4.56 o 
   1  15   8       57.10       60.44      2.38 o 
   2  15   8      539.59      539.59      8.55 o 
   3  15   8        0.26        1.17      1.88 o 
   4  15   8        0.01        1.72      2.46 o 
   5  15   8       26.24       29.65      3.90 o 
  -5  16   8        8.55        9.26      2.42 o 
  -4  16   8      184.23      151.56      6.05 o 
  -3  16   8        0.06        3.27      2.05 o 
  -2  16   8       25.03       24.02      2.65 o 
  -1  16   8      611.84      547.91      8.47 o 
   0  16   8        3.47        7.53      2.25 o 
   1  16   8       31.22       31.41      1.92 o 
   2  16   8      362.66      361.54      7.00 o 
   3  16   8       83.81       85.46      4.85 o 
   4  16   8      382.31      417.42     10.90 o 
   5  16   8       37.13       36.35      4.16 o 
  -4  17   8        2.52        9.50      2.59 o 
  -3  17   8        9.79        8.30      2.24 o 
  -2  17   8       51.36       56.29      3.56 o 
  -1  17   8      112.66       95.75      3.78 o 
   0  17   8       48.72       43.50      3.56 o 
   1  17   8      519.64      521.87      8.33 o 
   2  17   8        0.00       -0.23      1.71 o 
   3  17   8        0.42        3.32      2.48 o 
   4  17   8       62.02       62.78      5.97 o 
  -4  18   8       14.85        9.01      3.04 o 
  -3  18   8        5.19        3.98      1.97 o 
  -2  18   8      474.45      424.02      8.63 o 
  -1  18   8      329.31      285.15      6.51 o 
   0  18   8       28.40       27.96      3.14 o 
   1  18   8      132.96      141.97      4.53 o 
   2  18   8       64.83       59.47      4.25 o 
   3  18   8       13.51       10.85      2.68 o 
   4  18   8        7.78        9.76      3.24 o 
  -4  19   8      182.11      163.39      6.41 o 
  -3  19   8      121.72      129.68      5.31 o 
  -2  19   8       51.42       63.39      3.83 o 
  -1  19   8      253.48      247.61      9.17 o 
   0  19   8        0.19        0.85      2.05 o 
   1  19   8       75.39       73.75      4.12 o 
   2  19   8       65.62       53.03      4.51 o 
   3  19   8       85.39       88.61      5.17 o 
   4  19   8        5.40        6.42      3.13 o 
  -4  20   8       32.11       29.08      3.43 o 
  -3  20   8       13.18       11.99      2.56 o 
  -2  20   8        0.45        2.12      1.95 o 
  -1  20   8       60.88       65.27      5.12 o 
   0  20   8       22.26       17.29      2.51 o 
   1  20   8        8.13        8.94      2.51 o 
   2  20   8        2.72        2.81      2.00 o 
   3  20   8        0.36        3.85      2.35 o 
   4  20   8        0.03        5.55      2.98 o 
  -4  21   8        6.33        5.79      2.94 o 
  -3  21   8        1.79        4.44      2.35 o 
  -2  21   8        1.53        2.99      2.03 o 
  -1  21   8      276.47      262.74     10.70 o 
   0  21   8        2.40        4.75      1.69 o 
   1  21   8       42.69       42.26      3.55 o 
   2  21   8       47.97       50.59      4.42 o 
   3  21   8      266.11      276.88      7.54 o 
   4  21   8       14.02       19.31      3.18 o 
  -4  22   8       43.42       46.71      4.29 o 
  -3  22   8       28.08       31.05      3.38 o 
  -2  22   8       49.65       51.78      3.77 o 
  -1  22   8       47.90       40.85      4.53 o 
   0  22   8       45.80       43.16      4.75 o 
   1  22   8       71.87       77.30      4.44 o 
   2  22   8       39.39       47.80      4.47 o 
   3  22   8        7.27        8.52      2.68 o 
   4  22   8       89.51       87.47      5.23 o 
  -4  23   8       57.40       53.74      4.61 o 
  -3  23   8       12.38       18.90      2.85 o 
  -2  23   8        1.78        0.16      1.88 o 
  -1  23   8        5.47        3.72      2.87 o 
   0  23   8       25.95       35.79      4.29 o 
   1  23   8        7.74       14.83      2.89 o 
   2  23   8        0.55       -2.57      2.57 o 
   3  23   8       13.81       15.42      3.03 o 
   4  23   8        7.60        8.59      3.01 o 
  -3  24   8        0.59        2.52      2.19 o 
  -2  24   8       14.26       20.93      3.49 o 
  -1  24   8       16.48       15.61      3.62 o 
   0  24   8       42.97       46.28      4.78 o 
   1  24   8       13.70       15.14      3.37 o 
   2  24   8       26.59       30.05      4.10 o 
   3  24   8       30.04       21.68      3.43 o 
  -3  25   8        4.12        3.24      2.39 o 
  -2  25   8        0.23        3.93      3.23 o 
  -1  25   8        0.64        5.47      3.69 o 
   0  25   8      177.94      185.25      7.85 o 
   1  25   8        4.85        7.83      2.96 o 
   2  25   8      320.71      375.76     11.30 o 
   3  25   8        0.22        1.79      3.28 o 
  -3  26   8       24.38       26.45      3.47 o 
  -2  26   8       14.55       12.84      3.82 o 
  -1  26   8       24.26       17.44      5.05 o 
   0  26   8        9.30       11.00      3.73 o 
   1  26   8        2.75        8.66      3.07 o 
   2  26   8       32.79       33.81      4.38 o 
   3  26   8        1.03        2.76      3.32 o 
  -3  27   8       44.74       50.14      4.41 o 
  -2  27   8       61.47       69.06      6.09 o 
  -1  27   8       22.75       19.35      5.13 o 
   0  27   8       36.38       33.37      4.80 o 
   1  27   8      183.55      213.02     11.47 o 
   2  27   8        4.55        6.21      3.43 o 
   3  27   8       13.04       16.59      3.98 o 
  -3  28   8       24.29       26.18      5.00 o 
  -2  28   8       26.80       28.52      4.77 o 
  -1  28   8       15.29       16.35      4.85 o 
   0  28   8       16.21       10.66      4.41 o 
   1  28   8      196.68      256.12     12.38 o 
   2  28   8        3.28        4.75      3.52 o 
   3  28   8       15.82       18.09      6.99 o 
  -2  29   8        5.13        7.78      5.64 o 
  -1  29   8        4.83        7.03      5.54 o 
   0  29   8       52.06       36.49      5.82 o 
   1  29   8      111.01      124.33      8.86 o 
   2  29   8        6.22        0.99      3.84 o 
  -2  30   8      231.58      264.89     10.48 o 
  -1  30   8       10.07        9.80      7.62 o 
   0  30   8       18.48       30.49      7.47 o 
   1  30   8        1.92        2.65      4.05 o 
   2  30   8        0.88       13.34      5.15 o 
  -2  31   8       51.16       65.49     13.11 o 
  -1  31   8       24.34       22.77     18.28 o 
   0  31   8      242.84      273.04     12.18 o 
   1  31   8       42.33       37.38      5.35 o 
  -1  32   8       33.72       26.08     14.73 o 
   0  32   8       65.03       74.90      7.76 o 
   1  32   8        1.34        7.15      4.16 o 
   0  33   8      217.24      230.57     20.90 o 
  -5   1   9        5.95        5.36      1.77 o 
  -4   1   9        8.45        6.49      2.04 o 
  -3   1   9      183.38      173.85      6.00 o 
  -2   1   9      287.82      281.81      7.20 o 
  -1   1   9      531.27      511.66      7.58 o 
   0   1   9       58.92       51.42      2.08 o 
   1   1   9      177.51      169.79      3.14 o 
   2   1   9       13.27        9.13      1.87 o 
   3   1   9       86.49       65.38      3.59 o 
   4   1   9        0.33        4.23      2.09 o 
   5   1   9       36.49       40.37      3.52 o 
  -5   2   9        0.45        0.78      1.57 o 
  -4   2   9       10.20        9.36      2.19 o 
  -3   2   9      161.22      146.28      5.58 o 
  -2   2   9       73.90       77.46      4.15 o 
  -1   2   9        4.03        4.58      1.56 o 
   0   2   9        5.33        5.70      1.16 o 
   1   2   9       10.47        6.35      1.07 o 
   2   2   9      426.99      396.41      7.19 o 
   3   2   9      329.57      277.75      6.39 o 
   4   2   9        2.19        2.72      2.00 o 
   5   2   9       10.01        8.49      2.42 o 
  -5   3   9       39.96       37.80      3.83 o 
  -4   3   9        0.05        1.02      1.62 o 
  -3   3   9      121.01      115.18      5.22 o 
  -2   3   9       53.77       48.10      3.42 o 
  -1   3   9       59.12       53.78      2.78 o 
   0   3   9      321.67      331.89      4.29 o 
   1   3   9        0.07       -0.42      0.93 o 
   2   3   9      457.92      423.54      7.89 o 
   3   3   9       80.88       78.62      4.09 o 
   4   3   9       49.45       39.42      3.33 o 
   5   3   9       13.91       15.70      3.05 o 
  -5   4   9        6.50        8.84      2.06 o 
  -4   4   9      101.28       90.28      4.40 o 
  -3   4   9        3.30        1.64      1.80 o 
  -2   4   9       10.58       10.72      2.23 o 
  -1   4   9      457.78      429.33      6.89 o 
   0   4   9      146.03      142.03      2.86 o 
   1   4   9        0.25       -0.10      0.90 o 
   2   4   9        4.71        9.26      2.06 o 
   3   4   9        8.40        5.92      2.42 o 
   4   4   9        5.55        8.56      2.46 o 
   5   4   9      223.94      243.27      7.46 o 
  -5   5   9      154.11      149.71      5.85 o 
  -4   5   9       10.70       10.43      2.12 o 
  -3   5   9       11.56       10.16      2.10 o 
  -2   5   9       23.54       16.88      2.55 o 
  -1   5   9       18.72       18.90      2.02 o 
   0   5   9      330.33      318.18      4.76 o 
   1   5   9        7.16        7.10      1.23 o 
   2   5   9       74.67       71.28      3.66 o 
   3   5   9        6.13        8.81      2.28 o 
   4   5   9       64.31       63.42      4.46 o 
   5   5   9       39.20       41.00      3.62 o 
  -5   6   9       45.79       39.08      4.27 o 
  -4   6   9       78.28       75.30      4.56 o 
  -3   6   9       49.32       57.81      3.56 o 
  -2   6   9       15.52       11.92      2.33 o 
  -1   6   9       45.95       48.07      2.67 o 
   0   6   9      907.99      907.11      8.91 o 
   1   6   9      278.28      274.94      4.12 o 
   2   6   9       67.20       56.90      4.02 o 
   3   6   9        0.05        4.06      2.00 o 
   4   6   9       60.36       68.40      4.29 o 
   5   6   9      154.05      174.40      6.23 o 
  -5   7   9        4.27        7.12      2.04 o 
  -4   7   9       60.00       66.97      4.46 o 
  -3   7   9       34.18       29.55      2.91 o 
  -2   7   9        1.05        0.72      1.56 o 
  -1   7   9       22.61       23.10      1.96 o 
   0   7   9       26.07       26.21      2.20 o 
   1   7   9      633.47      610.36      6.72 o 
   2   7   9        3.27        5.15      1.91 o 
   3   7   9        3.65        5.54      2.07 o 
   4   7   9        0.02        0.95      2.19 o 
   5   7   9      105.53      135.81      6.27 o 
  -5   8   9       91.57       97.74      6.75 o 
  -4   8   9      187.49      180.91      6.42 o 
  -3   8   9       12.32        9.73      2.22 o 
  -2   8   9       65.01       74.02      3.76 o 
  -1   8   9       54.20       59.79      4.15 o 
   0   8   9      334.57      332.64      5.21 o 
   1   8   9      983.27      976.37      9.39 o 
   2   8   9        3.93        2.75      1.70 o 
   3   8   9      167.76      172.25      5.48 o 
   4   8   9       82.40       90.45      5.07 o 
   5   8   9       18.32       17.10      3.09 o 
  -5   9   9       63.23       65.23      4.71 o 
  -4   9   9      210.13      195.36      6.73 o 
  -3   9   9       19.43       18.80      2.61 o 
  -2   9   9        1.21        3.84      1.59 o 
  -1   9   9      308.97      305.51      6.60 o 
   0   9   9      595.39      604.80      9.03 o 
   1   9   9      437.89      433.24      5.47 o 
   2   9   9       38.19       38.98      2.85 o 
   3   9   9        2.68        3.92      2.11 o 
   4   9   9       98.03      107.00      5.67 o 
   5   9   9       18.30       29.68      3.63 o 
  -5  10   9      368.74      371.75      9.34 o 
  -4  10   9        1.79        4.16      2.24 o 
  -3  10   9       35.83       37.94      3.30 o 
  -2  10   9        2.10        2.29      1.60 o 
  -1  10   9       10.82       11.31      1.98 o 
   0  10   9      182.12      174.73      6.39 o 
   1  10   9        4.66        2.42      1.25 o 
   2  10   9       32.24       29.06      2.79 o 
   3  10   9        3.04        3.87      2.10 o 
   4  10   9       18.76       25.09      3.18 o 
   5  10   9       11.40       11.91      2.76 o 
  -4  11   9        4.03        6.43      2.17 o 
  -3  11   9        4.82        8.59      2.29 o 
  -2  11   9       32.95       27.71      2.74 o 
  -1  11   9      272.09      280.81      6.02 o 
   0  11   9        9.80       11.60      2.76 o 
   1  11   9       39.07       37.48      1.94 o 
   2  11   9       48.85       49.04      3.62 o 
   3  11   9       26.22       29.16      3.20 o 
   4  11   9        1.52       -0.88      2.43 o 
   5  11   9       91.79      109.46     15.17 o 
  -4  12   9        2.04        3.43      2.24 o 
  -3  12   9       12.82       11.49      2.52 o 
  -2  12   9       36.79       37.82      3.08 o 
  -1  12   9        1.29        2.17      1.50 o 
   0  12   9      123.86      124.45      8.20 o 
   1  12   9       98.91      108.26      3.63 o 
   2  12   9       39.62       39.67      3.10 o 
   3  12   9        0.36        2.16      2.20 o 
   4  12   9        1.42       -0.19      2.49 o 
  -4  13   9      142.14      141.26      6.73 o 
  -3  13   9       24.19       23.68      3.10 o 
  -2  13   9      126.45      114.68      4.62 o 
  -1  13   9        5.24        7.34      1.71 o 
   0  13   9       63.37       64.91      4.58 o 
   1  13   9      336.79      326.15      7.00 o 
   2  13   9      160.92      172.59      6.18 o 
   3  13   9        0.38        2.02      2.12 o 
   4  13   9      140.80      141.54      7.06 o 
  -4  14   9      150.88      148.36      6.22 o 
  -3  14   9       69.21       66.21      5.17 o 
  -2  14   9       24.78       19.91      2.56 o 
  -1  14   9        0.31        6.89      2.15 o 
   0  14   9       29.04       34.13      3.79 o 
   1  14   9       13.22       11.31      1.69 o 
   2  14   9       73.85       71.77      4.72 o 
   3  14   9      237.18      235.04      7.17 o 
   4  14   9       71.63       77.08      5.68 o 
  -4  15   9       90.78       88.37      5.20 o 
  -3  15   9      125.51      127.44      5.80 o 
  -2  15   9        6.93        6.67      2.25 o 
  -1  15   9      171.62      168.86      6.02 o 
   0  15   9       88.60       98.07      5.55 o 
   1  15   9       32.15       27.13      3.20 o 
   2  15   9      145.09      148.30      5.52 o 
   3  15   9      186.93      182.26      6.34 o 
   4  15   9      335.27      361.03     10.49 o 
  -4  16   9      180.73      184.52      6.84 o 
  -3  16   9       51.84       54.17      4.49 o 
  -2  16   9        2.79        3.31      1.92 o 
  -1  16   9       38.82       38.62      3.56 o 
   0  16   9       47.07       58.14      4.58 o 
   1  16   9       27.50       24.57      2.89 o 
   2  16   9       15.99       15.74      3.15 o 
   3  16   9       17.55       16.84      3.16 o 
   4  16   9       14.01       18.51      3.82 o 
  -4  17   9       48.97       44.14      5.20 o 
  -3  17   9        4.12        7.58      2.41 o 
  -2  17   9      122.51      111.35      4.88 o 
  -1  17   9       28.40       27.51      3.25 o 
   0  17   9       18.97       22.03      3.53 o 
   1  17   9      201.38      195.64      6.02 o 
   2  17   9        3.54        7.89      2.48 o 
   3  17   9       17.65       18.30      3.18 o 
   4  17   9       12.52       14.47      3.90 o 
  -4  18   9        1.88        6.66      3.20 o 
  -3  18   9       68.96       73.05      5.97 o 
  -2  18   9        4.79        7.59      2.15 o 
  -1  18   9        5.61        4.88      2.25 o 
   0  18   9        6.08        7.28      2.87 o 
   1  18   9       92.16       96.46      4.60 o 
   2  18   9       33.60       40.31      4.19 o 
   3  18   9       38.02       42.43      3.89 o 
   4  18   9        3.36        4.06      2.65 o 
  -4  19   9        4.43        5.59      2.84 o 
  -3  19   9        0.04        6.30      3.19 o 
  -2  19   9        2.96        4.29      2.33 o 
  -1  19   9      110.27      119.71      6.58 o 
   0  19   9       44.62       54.14      5.31 o 
   1  19   9      226.62      223.55      6.57 o 
   2  19   9       29.92       23.22      3.26 o 
   3  19   9      129.16      148.04      5.94 o 
   4  19   9      253.70      278.44     12.50 o 
  -4  20   9       23.62       25.08      4.11 o 
  -3  20   9      118.05      140.31      6.36 o 
  -2  20   9        5.47        6.31      2.26 o 
  -1  20   9        0.01        2.36      2.82 o 
   0  20   9       17.57       19.80      3.53 o 
   1  20   9      274.57      264.38      7.18 o 
   2  20   9       80.91       86.33      5.92 o 
   3  20   9        4.22        9.13      2.94 o 
   4  20   9       30.33       24.47      3.94 o 
  -3  21   9      128.18      128.50      6.24 o 
  -2  21   9        0.05        3.12      3.18 o 
  -1  21   9       39.19       41.34      4.70 o 
   0  21   9      297.60      348.85      9.99 o 
   1  21   9       16.86       20.40      3.15 o 
   2  21   9        1.59        4.40      3.00 o 
   3  21   9       44.50       48.42      4.18 o 
  -3  22   9       13.99       19.58      3.46 o 
  -2  22   9       78.41       79.29      8.91 o 
  -1  22   9        1.81        4.10      3.87 o 
   0  22   9      131.80      132.38      6.68 o 
   1  22   9       54.82       52.55      4.35 o 
   2  22   9       19.39       24.79      4.00 o 
   3  22   9       46.72       43.01      4.87 o 
  -3  23   9       68.24       78.10      5.27 o 
  -2  23   9      117.10      112.50      7.77 o 
  -1  23   9      191.36      189.80     10.15 o 
   0  23   9       98.16      111.70      8.01 o 
   1  23   9        2.31        6.51      2.91 o 
   2  23   9        3.15        5.90      3.78 o 
   3  23   9       32.72       36.96      7.48 o 
  -3  24   9      148.60      153.89      7.62 o 
  -2  24   9        0.02        7.28      3.80 o 
  -1  24   9        4.73        1.98      3.74 o 
   0  24   9        0.27        3.57      3.54 o 
   1  24   9       31.71       37.11      6.06 o 
   2  24   9        1.55        3.65      3.14 o 
   3  24   9       95.91      100.10      6.54 o 
  -3  25   9        0.14        4.59      3.05 o 
  -2  25   9       94.83      115.17      7.32 o 
  -1  25   9       12.23       13.94      4.40 o 
   0  25   9       29.83       16.84      5.55 o 
   1  25   9       39.16       58.48      5.45 o 
   2  25   9       29.92       42.78      4.79 o 
   3  25   9       23.26       17.47      5.58 o 
  -2  26   9        5.09       10.73      3.84 o 
  -1  26   9        4.77        5.90      4.26 o 
   0  26   9      258.19      291.79     15.87 o 
   1  26   9      173.74      210.03     10.57 o 
   2  26   9      127.38      132.50      7.05 o 
  -2  27   9       67.54       49.44      8.99 o 
  -1  27   9        1.25        1.73      5.80 o 
   0  27   9        0.00       12.79      5.81 o 
   1  27   9        0.26        5.33      4.55 o 
   2  27   9       62.58       71.13      5.70 o 
  -2  28   9        1.95        9.70      3.87 o 
  -1  28   9       34.92       55.34      8.20 o 
   0  28   9        3.65       13.90      5.83 o 
   1  28   9        2.09       13.77      5.36 o 
   2  28   9       20.95       17.67      4.07 o 
  -1  29   9        3.90        5.52      4.26 o 
   0  29   9       40.93       45.66      8.36 o 
   1  29   9       21.24       17.04      5.68 o 
  -1  30   9      179.76      197.64     17.49 o 
   0  30   9      345.19      372.55     58.19 o 
   1  30   9       13.91       19.87      5.65 o 
  -4   0  10       29.56       24.16      6.78 o 
  -3   0  10     1280.77     1230.51     33.57 o 
  -2   0  10      158.05      167.37     11.69 o 
  -1   0  10       22.88       25.46      3.94 o 
   0   0  10       90.28       87.83      7.82 o 
   1   0  10        9.05        5.12      3.06 o 
   2   0  10      210.36      208.43     10.41 o 
   3   0  10       13.24       10.01      3.32 o 
   4   0  10        0.61        0.52      3.06 o 
  -4   1  10      125.02      122.91      5.36 o 
  -3   1  10        8.60        9.65      2.41 o 
  -2   1  10      282.41      260.41      7.31 o 
  -1   1  10        1.12        1.89      1.68 o 
   0   1  10      211.74      204.47      7.87 o 
   1   1  10        5.58        3.95      2.17 o 
   2   1  10       31.80       23.71      3.29 o 
   3   1  10       62.30       62.19      3.81 o 
   4   1  10       88.15       90.09      4.66 o 
  -4   2  10       22.49       20.48      2.83 o 
  -3   2  10      150.16      149.67      5.93 o 
  -2   2  10        7.42        9.41      2.32 o 
  -1   2  10      179.74      176.55      5.71 o 
   0   2  10        3.58        5.18      1.95 o 
   1   2  10       19.48       19.01      2.78 o 
   2   2  10      305.11      269.31     12.82 o 
   3   2  10      211.28      202.68      5.84 o 
   4   2  10       23.14       31.45      5.46 o 
  -4   3  10       50.59       46.12      3.65 o 
  -3   3  10        0.24        2.57      1.95 o 
  -2   3  10        1.02        1.32      1.80 o 
  -1   3  10       14.37       18.94      2.60 o 
   0   3  10       65.04       72.01      7.27 o 
   1   3  10       11.13        9.59      2.43 o 
   2   3  10      142.39      119.63      5.41 o 
   3   3  10       30.27       33.77      3.63 o 
   4   3  10       14.22       16.09      2.96 o 
  -4   4  10       47.80       38.40      3.43 o 
  -3   4  10      104.39       95.47      4.64 o 
  -2   4  10       16.89       19.25      2.69 o 
  -1   4  10       45.97       53.52      4.37 o 
   0   4  10      143.13      139.35      9.04 o 
   1   4  10        3.61        6.04      2.29 o 
   2   4  10       19.53       21.73      4.31 o 
   3   4  10        7.64        2.71      2.02 o 
   4   4  10        0.27        4.08      3.08 o 
  -4   5  10      134.36      135.77      5.63 o 
  -3   5  10        7.60        7.67      2.11 o 
  -2   5  10       13.43       12.19      2.49 o 
  -1   5  10      149.68      137.13      6.11 o 
   0   5  10      487.45      479.91     10.60 o 
   1   5  10       16.79       13.32      2.29 o 
   2   5  10        2.35        4.31      1.84 o 
   3   5  10       74.74       82.81      4.42 o 
   4   5  10       30.48       38.56      3.54 o 
  -4   6  10        8.84       12.11      2.61 o 
  -3   6  10       16.64       13.78      2.46 o 
  -2   6  10        3.83        4.65      2.12 o 
  -1   6  10        0.96        2.63      2.10 o 
   0   6  10      227.37      238.46      7.53 o 
   1   6  10       37.72       39.14      4.51 o 
   2   6  10       17.04       13.26      3.68 o 
   3   6  10       56.30       59.48      4.54 o 
   4   6  10        0.99        7.79      2.65 o 
  -4   7  10       57.53       53.30      4.25 o 
  -3   7  10        6.60        8.44      2.32 o 
  -2   7  10       56.07       54.50      3.69 o 
  -1   7  10       40.14       48.15      4.82 o 
   0   7  10      560.39      550.03     11.57 o 
   1   7  10       63.25       62.87      6.52 o 
   2   7  10        2.27        2.65      1.78 o 
   3   7  10       29.43       34.92      3.39 o 
   4   7  10      146.38      145.30      5.89 o 
  -4   8  10        0.00        2.60      2.14 o 
  -3   8  10       75.87       66.24      4.10 o 
  -2   8  10       79.75       73.23      4.09 o 
  -1   8  10       17.65       15.32      4.19 o 
   0   8  10      418.81      418.48     10.06 o 
   1   8  10       11.98       10.82      2.75 o 
   2   8  10       30.77       34.16      3.59 o 
   3   8  10        6.06        7.76      2.44 o 
   4   8  10       26.75       32.20      3.50 o 
  -4   9  10       31.32       18.35      2.89 o 
  -3   9  10        8.67       12.41      2.54 o 
  -2   9  10        0.11        2.49      1.82 o 
  -1   9  10      604.36      605.77     11.81 o 
   0   9  10       44.22       41.77      4.02 o 
   1   9  10        7.96       10.64      2.88 o 
   2   9  10        0.00        4.60      1.94 o 
   3   9  10      113.45      113.13      5.09 o 
   4   9  10       14.05       18.03      4.08 o 
  -4  10  10       45.12       51.09      4.70 o 
  -3  10  10       32.50       32.51      3.64 o 
  -2  10  10       75.47       68.77      3.99 o 
  -1  10  10        8.38        9.06      2.72 o 
   0  10  10       51.22       54.33      5.87 o 
   1  10  10       50.42       47.59      4.33 o 
   2  10  10       66.73       69.84      5.03 o 
   3  10  10       57.53       53.69      3.87 o 
   4  10  10      169.39      184.37      6.40 o 
  -4  11  10        0.39        1.89      2.19 o 
  -3  11  10        4.77        7.03      2.51 o 
  -2  11  10      326.54      325.03      7.70 o 
  -1  11  10        5.61        5.19      2.73 o 
   0  11  10       69.45       82.72      5.98 o 
   1  11  10       21.69       21.33      3.50 o 
   2  11  10       73.69       85.50      5.48 o 
   3  11  10        9.87       14.98      3.12 o 
   4  11  10       87.12       92.29      5.74 o 
  -4  12  10       18.63       18.02      3.80 o 
  -3  12  10       85.55       84.69      7.18 o 
  -2  12  10       36.88       36.48      3.29 o 
  -1  12  10       98.43       91.55      4.93 o 
   0  12  10       65.79       71.37      5.21 o 
   1  12  10       20.47       18.35      3.55 o 
   2  12  10        0.54        3.16      3.97 o 
   3  12  10      343.71      377.21     10.48 o 
   4  12  10       32.43       37.62      4.50 o 
  -4  13  10        4.59        1.72      2.83 o 
  -3  13  10       17.45       16.54      3.09 o 
  -2  13  10      327.62      301.95      7.51 o 
  -1  13  10       27.23       28.17      4.30 o 
   0  13  10       40.32       47.71      4.36 o 
   1  13  10       20.21       21.25      3.58 o 
   2  13  10       69.28       85.03      4.63 o 
   3  13  10        1.29        3.83      2.48 o 
   4  13  10       42.79       41.97      4.79 o 
  -4  14  10      165.91      163.59      6.82 o 
  -3  14  10       62.90       66.81      4.78 o 
  -2  14  10       15.93       12.48      2.43 o 
  -1  14  10        6.99       11.37      2.70 o 
   0  14  10        0.05        6.84      2.85 o 
   1  14  10      274.61      285.46      8.88 o 
   2  14  10      151.75      145.38      5.66 o 
   3  14  10       81.67       96.03      5.30 o 
   4  14  10       83.54       80.62      5.96 o 
  -4  15  10       17.84       17.10      3.01 o 
  -3  15  10       57.47       49.76      5.71 o 
  -2  15  10        9.03        9.22      2.59 o 
  -1  15  10        0.28        4.39      2.20 o 
   0  15  10       37.28       39.17      4.24 o 
   1  15  10      347.37      358.97     10.00 o 
   2  15  10       20.40       23.30      3.28 o 
   3  15  10        1.22        2.62      2.85 o 
   4  15  10        0.22        3.95      2.90 o 
  -3  16  10       28.04       21.79      3.42 o 
  -2  16  10        2.87        4.12      2.78 o 
  -1  16  10       21.15       21.39      3.16 o 
   0  16  10      114.90      130.69      6.60 o 
   1  16  10      413.19      410.70     10.86 o 
   2  16  10       37.87       38.17      3.68 o 
   3  16  10       80.62       85.34      5.41 o 
  -3  17  10       31.50       28.04      3.63 o 
  -2  17  10      138.62      124.26      8.25 o 
  -1  17  10        1.43        2.54      2.25 o 
   0  17  10      198.74      207.80      7.81 o 
   1  17  10        1.18        3.08      3.09 o 
   2  17  10       51.27       46.50      4.02 o 
   3  17  10       23.02       15.79      4.34 o 
  -3  18  10        8.90       10.44      2.93 o 
  -2  18  10       14.03       14.58      5.49 o 
  -1  18  10       23.80       21.75      4.41 o 
   0  18  10       76.78       95.19      5.91 o 
   1  18  10      288.13      273.93      9.15 o 
   2  18  10      116.96      120.79      5.51 o 
   3  18  10       18.08       18.51      4.36 o 
  -3  19  10       41.31       34.50      4.15 o 
  -2  19  10        1.97        1.62      4.87 o 
  -1  19  10       14.02       20.10      4.46 o 
   0  19  10      116.50      120.99      6.59 o 
   1  19  10      523.13      519.52     12.65 o 
   2  19  10        8.13       10.50      3.11 o 
   3  19  10        0.78        7.09      3.86 o 
  -3  20  10       14.07       16.37      3.64 o 
  -2  20  10       35.67       25.23      7.49 o 
  -1  20  10       64.94       70.84      6.76 o 
   0  20  10      579.52      625.77     25.13 o 
   1  20  10        2.06        3.17      3.46 o 
   2  20  10      141.99      134.02      7.32 o 
   3  20  10       31.61       35.77      5.18 o 
  -3  21  10       63.20       57.96      4.86 o 
  -2  21  10       15.28       15.67      3.71 o 
  -1  21  10      146.01      153.64      8.74 o 
   0  21  10       73.87       70.56      5.52 o 
   1  21  10      243.65      249.31      9.16 o 
   2  21  10        9.49       17.37      3.76 o 
   3  21  10       23.52       31.59      5.49 o 
  -2  22  10       49.85       42.39      5.06 o 
  -1  22  10        4.29        6.22      3.88 o 
   0  22  10        4.20       10.72      4.40 o 
   1  22  10       85.32      107.08      7.15 o 
   2  22  10       23.46       18.89      4.77 o 
  -2  23  10       20.02       20.20      4.27 o 
  -1  23  10      167.94      167.73     12.62 o 
   0  23  10        1.79        3.15      4.00 o 
   1  23  10      179.16      195.86      8.28 o 
   2  23  10       79.66       82.07      6.49 o 
  -2  24  10      161.67      177.78      8.73 o 
  -1  24  10       82.02       75.84      7.36 o 
   0  24  10       98.29      122.88     11.17 o 
   1  24  10        2.67        5.28      3.97 o 
   2  24  10        3.07        2.94      3.89 o 
  -2  25  10        6.64       16.74      4.17 o 
  -1  25  10       65.48       70.47      7.41 o 
   0  25  10      115.56      142.74      9.30 o 
   1  25  10       25.67       21.75      5.16 o 
   2  25  10        7.77       14.01      4.41 o 
  -1  26  10        8.13       13.50      8.21 o 
   0  26  10       14.44       15.78      5.35 o 
   1  26  10       39.69       52.03      9.10 o 
  -1  27  10       17.37       14.45      5.16 o 
   0  27  10        0.53        9.48      5.68 o 
   1  27  10       12.14       27.33      7.54 o 
  -4   1  11      121.75      121.66      6.58 o 
  -3   1  11       84.30       91.11      5.30 o 
  -2   1  11       37.26       31.94      3.49 o 
  -1   1  11      163.68      170.54      9.08 o 
   0   1  11       52.27       48.65      6.33 o 
   1   1  11      628.79      623.96     21.92 o 
   2   1  11       19.16       27.76      5.66 o 
   3   1  11       11.70       21.20      2.89 o 
   4   1  11      122.29      135.50      5.69 o 
  -4   2  11       83.32       79.19      4.83 o 
  -3   2  11        2.64        4.41      2.33 o 
  -2   2  11      291.73      285.60      8.06 o 
  -1   2  11      206.39      210.73      7.76 o 
   0   2  11        4.01        9.44      2.62 o 
   1   2  11       36.33       49.75      6.28 o 
   2   2  11      159.50      141.66      9.53 o 
   3   2  11        7.10       11.71      2.55 o 
   4   2  11      128.82      134.50      6.09 o 
  -4   3  11        0.00        2.61      2.29 o 
  -3   3  11       75.43       78.08      5.47 o 
  -2   3  11       74.90       73.23      4.68 o 
  -1   3  11      632.84      636.76     17.37 o 
   0   3  11       30.15       24.75      3.86 o 
   1   3  11       37.40       34.32      5.66 o 
   2   3  11      125.83      109.76      8.59 o 
   3   3  11        5.34       12.42      2.57 o 
   4   3  11       14.21       14.26      3.32 o 
  -4   4  11        2.54        3.78      2.20 o 
  -3   4  11       50.18       47.71      3.88 o 
  -2   4  11        0.01        2.53      2.05 o 
  -1   4  11        0.07        6.11      2.50 o 
   0   4  11      279.71      265.33      9.78 o 
   1   4  11      499.55      499.13     16.47 o 
   2   4  11       10.08       14.20      4.76 o 
   3   4  11       72.11       69.69      4.15 o 
   4   4  11      257.00      276.68      7.43 o 
  -4   5  11       30.86       34.49      4.20 o 
  -3   5  11       26.12       24.00      3.15 o 
  -2   5  11      105.77      107.81      5.47 o 
  -1   5  11      179.12      150.94     36.91 o 
   0   5  11      541.30      548.67     20.24 o 
   1   5  11        1.16        2.98      3.45 o 
   2   5  11        6.58        7.17      4.14 o 
   3   5  11        0.99        6.03      2.26 o 
   4   5  11       23.31       35.63      3.56 o 
  -4   6  11       10.97        9.69      2.61 o 
  -3   6  11        5.31        6.16      2.38 o 
  -2   6  11        0.60        1.40      2.07 o 
  -1   6  11      549.60      540.22     14.65 o 
   0   6  11        4.99       12.27      3.50 o 
   1   6  11       54.39       58.09      5.63 o 
   2   6  11       44.38       44.70      6.35 o 
   3   6  11       22.96       27.94      3.08 o 
   4   6  11       11.10       11.10      2.77 o 
  -4   7  11        0.34        8.03      3.73 o 
  -3   7  11       15.73        8.90      2.47 o 
  -2   7  11       33.36       25.86      4.34 o 
  -1   7  11        9.18        9.91      3.30 o 
   0   7  11        5.37       10.15      3.24 o 
   1   7  11      135.88      141.13      7.63 o 
   2   7  11       53.17       55.18      6.87 o 
   3   7  11        9.87       13.76      2.79 o 
   4   7  11       19.28       26.23      4.27 o 
  -3   8  11        0.02        3.71      2.16 o 
  -2   8  11       30.56       35.31      3.89 o 
  -1   8  11       67.05       68.81      5.29 o 
   0   8  11      104.60      103.91      6.88 o 
   1   8  11       34.85       40.04      5.02 o 
   2   8  11      179.81      169.29     10.06 o 
   3   8  11       18.53       18.73      3.00 o 
  -3   9  11        5.23        2.01      2.36 o 
  -2   9  11        3.49        2.36      2.42 o 
  -1   9  11        0.37        0.14      2.44 o 
   0   9  11       25.54       30.40      4.51 o 
   1   9  11        3.52        2.86      3.16 o 
   2   9  11       15.54       16.95      5.23 o 
   3   9  11       13.15       16.33      3.51 o 
  -3  10  11        8.20        7.37      2.63 o 
  -2  10  11       20.07       15.13      3.26 o 
  -1  10  11        1.74        5.92      2.94 o 
   0  10  11       51.89       54.70      4.64 o 
   1  10  11        8.57       12.13      3.28 o 
   2  10  11       19.58       28.52      5.91 o 
   3  10  11        0.32        6.01      3.10 o 
  -3  11  11       26.17       24.37      3.50 o 
  -2  11  11       18.91       17.65      3.34 o 
  -1  11  11       32.79       38.77      5.07 o 
   0  11  11       12.58       13.57      3.28 o 
   1  11  11        3.15        3.90      2.92 o 
   2  11  11        0.43        2.60      3.63 o 
   3  11  11        0.89        9.91      3.46 o 
  -3  12  11       70.70       69.76      5.13 o 
  -2  12  11       81.30       84.76      6.00 o 
  -1  12  11        1.45        2.41      2.85 o 
   0  12  11       23.47       26.49      3.88 o 
   1  12  11       12.10        9.99      3.26 o 
   2  12  11       10.07        9.21      4.13 o 
   3  12  11      209.64      228.63      9.53 o 
  -3  13  11       47.48       48.32      4.44 o 
  -2  13  11       35.35       34.84      6.27 o 
  -1  13  11        9.77       10.92      3.68 o 
   0  13  11       12.76       13.84      3.36 o 
   1  13  11       20.96       23.50      3.90 o 
   2  13  11        3.65        5.37      5.20 o 
   3  13  11      114.12      133.37      7.26 o 
  -3  14  11        9.61       12.08      2.93 o 
  -2  14  11      105.61      102.78     11.14 o 
  -1  14  11       13.41       11.83      3.79 o 
   0  14  11       28.69       33.61      6.19 o 
   1  14  11        0.63        2.15      3.02 o 
   2  14  11       15.70       21.32      6.25 o 
   3  14  11       65.06       75.71      5.97 o 
  -3  15  11       42.81       45.52      4.97 o 
  -2  15  11        0.14        9.96      4.04 o 
  -1  15  11       55.82       61.73      9.49 o 
   0  15  11        0.96        5.37      3.13 o 
   1  15  11        2.21        5.81      3.37 o 
   2  15  11       44.12       44.64      5.81 o 
   3  15  11        9.81       11.37      5.10 o 
  -3  16  11       78.78       75.48      5.52 o 
  -2  16  11       24.81       23.46      5.18 o 
  -1  16  11        2.68        8.99      4.29 o 
   0  16  11        1.80        4.47      3.11 o 
   1  16  11       17.69       20.17      4.08 o 
   2  16  11        6.30        6.26      3.96 o 
   3  16  11      158.19      193.98      9.02 o 
  -2  17  11        0.40        1.18      4.41 o 
  -1  17  11       23.58       22.21      4.26 o 
   0  17  11        4.60       14.94      3.48 o 
   1  17  11        7.45        7.10      3.63 o 
   2  17  11       48.77       53.39      6.18 o 
   3  17  11       24.44       32.93     10.60 o 
  -2  18  11       35.61       31.71      7.53 o 
  -1  18  11        7.86       10.68      5.57 o 
   0  18  11      278.76      299.14     13.44 o 
   1  18  11       11.68       15.53      4.15 o 
   2  18  11      103.08       93.23      6.58 o 
  -2  19  11        0.01        4.06      4.59 o 
  -1  19  11       13.55       12.77      4.23 o 
   0  19  11        6.46        7.56      3.28 o 
   1  19  11       27.08       25.28      4.58 o 
   2  19  11       36.23       30.62      7.08 o 
  -2  20  11       64.68       72.62      7.51 o 
  -1  20  11       19.68       22.64      4.94 o 
   0  20  11       61.73       67.61      5.65 o 
   1  20  11       45.55       47.25      5.29 o 
   2  20  11       13.26       10.22      4.80 o 
  -2  21  11        1.40       10.59      4.29 o 
  -1  21  11       20.03       19.95      4.76 o 
   0  21  11        6.98       16.12      5.04 o 
   1  21  11       14.60       25.06      4.58 o 
   2  21  11        7.42       12.70      5.16 o 
  -1  22  11        3.15       14.19      4.55 o 
   0  22  11        4.57        0.75      4.83 o 
   1  22  11       29.85       30.56      4.81 o 
  -1  23  11       33.89       46.47      9.78 o 
   0  23  11      358.59      372.30     13.90 o 
   1  23  11        0.98        4.20      5.92 o 
   0  24  11        2.85       21.66     10.90 o 
  -3   0  12        0.78        3.28      3.61 o 
  -2   0  12        6.30       11.43      4.63 o 
  -1   0  12       28.37       36.68      6.04 o 
   0   0  12       10.00        9.42      6.39 o 
   1   0  12       65.50       63.26     10.32 o 
   2   0  12        0.18       12.89      6.87 o 
   3   0  12       35.62       54.63     10.96 o 
  -3   1  12        9.81        9.92      2.94 o 
  -2   1  12       80.03       92.08      6.46 o 
  -1   1  12       64.75       81.48      6.69 o 
   0   1  12        0.86        2.53      3.65 o 
   1   1  12        0.26        5.28      3.69 o 
   2   1  12       40.79       54.72      7.29 o 
   3   1  12       17.33       26.64      6.50 o 
  -3   2  12       38.83       39.20      4.22 o 
  -2   2  12       71.50       74.73      5.99 o 
  -1   2  12      128.87      135.31      8.05 o 
   0   2  12        9.27        9.96      9.23 o 
   1   2  12        0.12        4.43      3.99 o 
   2   2  12      188.47      195.00     11.08 o 
   3   2  12       18.61       24.52      6.39 o 
  -3   3  12       91.45       84.10      5.03 o 
  -2   3  12       48.37       49.58      6.18 o 
  -1   3  12       63.19       77.02     10.07 o 
   0   3  12      191.26      186.43     10.90 o 
   1   3  12        0.15        7.76      4.02 o 
   2   3  12        0.35        3.54      4.22 o 
   3   3  12        8.19       13.16      6.48 o 
  -3   4  12      173.00      161.19      6.34 o 
  -2   4  12        6.90       10.87      3.60 o 
  -1   4  12      597.87      619.95     16.60 o 
   0   4  12       22.02       22.86      6.10 o 
   1   4  12       25.48       37.72      6.24 o 
   2   4  12        1.95        9.62      5.09 o 
   3   4  12        0.04       -2.85      4.36 o 
  -3   5  12       89.51       89.98      7.25 o 
  -2   5  12        5.34        9.59      3.17 o 
  -1   5  12       41.51       51.63      5.72 o 
   0   5  12       24.38       28.01      6.11 o 
   1   5  12        3.02       12.33      4.64 o 
   2   5  12      125.97      130.99      9.92 o 
   3   5  12      136.56      160.43     10.81 o 
  -3   6  12        3.26        4.29      2.78 o 
  -2   6  12        6.69       13.81      3.27 o 
  -1   6  12        4.52        8.29      3.53 o 
   0   6  12        0.09        5.36      3.84 o 
   1   6  12        0.20        5.72      9.07 o 
   2   6  12      199.94      203.27     11.57 o 
   3   6  12       48.49       56.02      7.49 o 
  -3   7  12       25.87       28.80      3.51 o 
  -2   7  12       46.75       41.28      4.50 o 
  -1   7  12       31.78       39.23      5.28 o 
   0   7  12       53.19       58.39      6.21 o 
   1   7  12      240.66      244.36     12.40 o 
   2   7  12        9.29       11.22      4.89 o 
   3   7  12       38.66       44.42     11.77 o 
  -3   8  12       98.47      100.28      5.41 o 
  -2   8  12        0.12        4.53      4.53 o 
  -1   8  12       74.16       86.51      7.20 o 
   0   8  12        0.87        6.87      3.57 o 
   1   8  12       95.68      112.77      9.30 o 
   2   8  12       54.49       60.61      7.67 o 
   3   8  12        3.34       10.53      5.08 o 
  -2   9  12        0.20        5.44      3.51 o 
  -1   9  12        1.63       12.97      4.51 o 
   0   9  12       14.59       15.67      4.16 o 
   1   9  12        7.13        8.80      3.66 o 
   2   9  12      231.23      244.48     10.58 o 
   3   9  12        6.34        6.06      8.58 o 
  -2  10  12       19.53       22.26      4.29 o 
  -1  10  12        7.45        9.42      3.85 o 
   0  10  12        0.78        5.43      3.57 o 
   1  10  12       13.42       18.10      5.05 o 
   2  10  12        0.17        1.67      7.12 o 
  -2  11  12       19.98       16.49      4.23 o 
  -1  11  12       16.41       25.89      6.69 o 
   0  11  12       11.30       12.33      3.99 o 
   1  11  12       15.89       20.99      4.49 o 
   2  11  12        5.60        8.55      4.74 o 
  -2  12  12       83.78       87.30      6.47 o 
  -1  12  12        0.41        2.60      3.66 o 
   0  12  12       13.62       19.23      4.65 o 
   1  12  12        8.30        7.20      3.83 o 
   2  12  12       27.28       40.63      5.78 o 
  -2  13  12        1.41        5.27      3.99 o 
  -1  13  12       21.79       22.61      4.85 o 
   0  13  12        2.60        6.38      3.79 o 
   1  13  12        0.00        4.33      3.81 o 
   2  13  12       23.10       22.51      5.09 o 
  -2  14  12       33.49       34.56      5.83 o 
  -1  14  12       20.96       19.09      4.70 o 
   0  14  12        0.00        5.06      3.70 o 
   1  14  12       20.24       15.43      4.66 o 
   2  14  12        2.09        4.55      4.27 o 
  -2  15  12       14.50       13.04      4.59 o 
  -1  15  12        9.95       10.25      4.02 o 
   0  15  12       21.78       22.66      5.63 o 
   1  15  12        6.01        7.68      3.74 o 
   2  15  12       31.80       39.21      5.90 o 
  -1  16  12        6.76       13.97      4.03 o 
   0  16  12        3.78        6.04      3.76 o 
   1  16  12        0.41        1.53      3.36 o 
  -1  17  12        2.90       11.61      5.90 o 
   0  17  12        0.15        8.22      3.46 o 
   1  17  12      145.58      159.67      8.03 o 
  -1  18  12       92.46      110.37     33.05 o 
   0  18  12        9.23       14.67      3.79 o 
   1  18  12       78.54       91.21     12.28 o 
   0  19  12      431.39      469.46     20.41 o 
  -2   1  13      208.19      223.91     10.65 o 
  -1   1  13      172.11      183.53     12.09 o 
   0   1  13       88.89       88.48      9.04 o 
   1   1  13      185.44      198.81     12.27 o 
   2   1  13       45.56       67.97      8.35 o 
  -2   2  13       75.73       81.22      6.90 o 
  -1   2  13      318.87      301.26     14.97 o 
   0   2  13        7.57       10.78      4.83 o 
   1   2  13        6.45       16.49      6.17 o 
   2   2  13       15.55       29.56      6.61 o 
  -2   3  13      340.28      330.01     17.58 o 
  -1   3  13        4.30        5.21      4.48 o 
   0   3  13       50.17       66.55      8.21 o 
   1   3  13       41.84       52.24      7.45 o 
   2   3  13       11.31       14.36      5.35 o 
  -1   4  13       77.14       82.50      9.11 o 
   0   4  13        0.49        5.78      4.12 o 
   1   4  13      203.67      210.54     12.24 o 
   2   4  13        2.43        7.66      4.93 o 
  -1   5  13        5.14       14.03      4.13 o 
   0   5  13       47.76       40.80      6.94 o 
   1   5  13       29.15       36.44      6.75 o 
  -1   6  13        7.16       18.02      6.02 o 
   0   6  13       61.89       80.35      8.90 o 
   1   6  13      146.13      139.75     10.79 o 
  -1   7  13       34.97       37.01      5.56 o 
   0   7  13       72.19       66.52      8.26 o 
   1   7  13       23.85       34.73      6.72 o 
  -1   8  13        9.47       11.21      4.14 o 
   0   8  13       36.99       42.61      9.48 o 
   1   8  13       12.57       13.08      5.11 o 
  -1   9  13        0.12        7.95      3.87 o 
   0   9  13        4.92        7.76      4.60 o 
   1   9  13       82.35       77.51      9.87 o 
  -1  10  13        1.46        6.82      4.42 o 
   0  10  13       25.02       35.05      6.65 o 
   1  10  13        5.66        9.42      4.87 o 
   0  11  13       39.47       45.68      7.59 o 
   0  12  13        1.83        8.02      4.89 o 
                                                 
